# Supplementary material for: Second breast cancer following negative breast MRI: Analysis by interval from surgery and risk factors
Source: PLoS One. 2024 Aug 15;19(8):e0306828. doi: 10.1371/journal.pone.0306828 (PMC11326552; doi:10.1371/journal.pone.0306828)
Supplement: S1 Data — (XLSX) [file pone.0306828.s004.xlsx]

## Sheet: Sheet1
age	mammographic breast density	family history of breast cancer_1st relative	invasive or in situ	clinical TNM stage	ER_status	PR_status	HER2 status	BRCA mutation status	type of surgery	Neoadjuvant chemotherapy	adjuvant radiation therapy	Adjuvant chemotherapy	Adjuvant endocrine therapy	MRI-op interval (months)	Second breast cancer	MR-second breast cancer interval (months)
42.9917	1	0	1	1	1	1	0	0	1	0	1	0	1	24.1	0
67.425	0	0	1	2	1	0	0	0	2	0	0	1	1	30.9	0
49.9528	1	1	1	3	0	0	1	0	1	1	1	0	1	24.5667	0
75.8167	1	0	2	0	1	1		0	1	0	1	0	1	26.2	0
70.9722	0	0	1	1	1	1	0	0	1	0	1	0	1	24.3333	0
62.3278	0	0	1	1	0	0	1	0	1	0	1	0	0	32.0667	0
69.4556	1	1	1	2	1	1	0	0	1	0	1	0	1	18.5333	0
53.9111	1	0	1	2	1	0	1	0	1	0	1	0	1	13.0667	0
51.9028	1	0	2	0	1	0		0	2	0	0	0	1	25.1667	0
27.8222	1	0	1	1	1	1	0	0	1	0	1	0	1	26.1333	0
50.975	1	0	2	0	0	0	1	0	1	0	1	0	0	24.3	0
56.9417	1	0	1	2	1	1	0	0	1	0	1	1	1	24.7	0
65.5222	0	0	1	2	0	0	0	0	1	0	1	0	0	29.7333	0
74.9361	0	0	1	1	1	1	0	0	2	0	0	0	1	24.7667	0
77.9194	1	0	1	1	1	1	0	0	1	0	1	0	1	24.9667	0
74.4722	0	0	1	1	1	1	0	0	1	0	1	0	1	30.3333	0
60.95	1	0	1	3	0	0	0	0	2	1	1	0	0	24.6	0
52.4	1	0	2	0	0	0	1	0	1	0	1	0	0	31.2	0
62.5139	0	0	1	2	1	1	1	0	1	0	1	0	1	29.8333	0
51.8722	1	0	1	1	1	1	1	0	1	0	1	1	1	25.5333	0
62.9861	1	0	2	0	1	1		0	1	0	1	0	1	24.1667	0
67.3139	1	0	1	3	0	0	1	0	2	1	0	0	0	32.2333	0
66.4694	1	0	2	0	1	0	1	0	1	0	1	0	1	18.3667	0
66.8583	0	0	1	2	1	0	0	0	1	0	1	0	1	25.7	0
78.7472	0	0	2	0	1	1	0	0	2	0	0	0	1	27.0333	0
56.9194	1	0	1	2	1	1	0	0	1	0	1	0	1	24.9667	0
53.7444	0	0	2	0	0	0		0	1	0	1	0	0	27.0667	0
49.9417	1	0	1	1	0	0	1	0	1	0	1	0	0	24.7	0
64.45	0	0	1	2	1	1	0	0	1	1	1	0	1	30.6	0
72.4194	0	0	1	1	1	1	0	0	1	0	1	0	1	30.9667	0
54.8889	0	0	1	2	1	0	0	0	1	0	1	1	1	25.3333	0
49.4556	0	0	1	1	1	1	1	0	1	0	1	0	1	30.5333	0
39.9333	1	0	1	2	1	1	0	0	2	1	0	0	1	24.8	0
46.6972	1	0	2	0	1	1		0	2	0	0	0	1	27.6333	0
57.8833	1	0	2	0	1	0	1	0	1	0	1	0	1	25.4	0
48.2222	1	0	2	0	1	1	0	0	1	0	1	0	1	21.3333	0
53.4833	1	0	1	1	1	0	1	0	2	0	0	0	1	30.2	0
70.9639	1	0	2	0	1	1	0	0	1	0	1	0	1	12.4333	0
56.5	0	0	1	1	1	1	0	0	1	0	1	0	1	30	0
50.4389	1	0	1	1	1	0	0	0	1	0	1	0	1	30.7333	0
64.5472	1	0	1	2	1	0	0	0	1	0	1	1	1	29.4333	0
48	1	0	1	1	1	0	0	0	1	0	1	1	1	24	0
74.8222	1	0	2	0	0	0	0	0	2	0	0	0	0	26.1333	0
38.9	1	0	1	3	0	0	1	0	2	1	0	1	0	25.2	0
48.8528	1	0	1	2	1	1	0	0	2	0	0	1	1	25.7667	0
69.4444	0	0	2	0	1	1	0	0	1	0	1	0	1	30.6667	0
76.7667	0	0	1	2	1	0	0	0	2	0	0	0	1	26.8	0
44.8444	1	0	1	1	0	0	0	0	1	0	1	1	0	25.8667	0
43.8028	1	0	1	2	1	1	0	0	2	1	0	0	1	26.3667	0
57.9889	0	0	1	1	1	1	0	0	2	0	0	0	1	24.1333	0
51.4528	1	0	1	1	1	0	1	0	1	0	1	0	1	30.5667	0
48.7611	1	0	1	1	1	1	0	0	1	0	1	0	1	26.8667	0
49.0028	1	0	1	2	1	1	0	0	2	0	0	1	1	23.9667	0
69.4139	0	0	1	1	0	0	1	0	2	0	0	0	0	31.0333	0
76.3861	0	0	1	1	0	0		0	1	0	1	0	0	31.3667	0
45.1528	1	0	1	1	1	0	0	0	1	0	1	0	1	34.1667	0
63.8944	1	1	1	1	0	0	1	0	2	0	0	0	0	25.2667	0
51.9028	1	0	1	3	0	0	0	0	2	1	0	0	1	25.1667	0
43.9306	1	0	1	3	1	0		0	2	1	0	0	1	24.8333	0
52.9583	1	0	1	2	0	0	0	0	1	1	1	0	0	24.5	0
41.9139	0	0	1	1	1	1	0	0	2	0	0	0	1	25.0333	0
42.0389	1	0	1	1	1	1	0	0	1	1	1	1	1	23.5333	0
48.9194	0	0	1	1	1	1	0	0	1	0	1	0	1	24.9667	0
26.475	1	0	1	1	1	1	0	0	1	0	1	1	1	18.3	0
55.4444	1	0	2	0	1	0	0	0	1	0	1	0	1	30.6667	0
40.9833	1	0	2	0	1	1		0	1	0	1	0	1	24.2	0
63.475	0	0	1	1	1	0	0	0	1	0	1	0	1	30.3	0
44.9389	1	0	1	1	1	1	0	0	1	0	1	0	1	24.7333	0
51.2778	1	0	1	1	0	0	1	0	1	0	1	1	0	32.6667	0
43.2417	1	0	1	2	1	1	0	0	1	0	1	1	1	21.1	0
68.9806	1	1	1	2	1	0	0	0	2	0	0	1	1	24.2333	0
68.7861	0	0	1	1	1	0	0	0	1	0	1	0	1	26.5667	0
46.4361	1	0	1	2	1	1	0	0	1	0	1	0	1	30.7667	0
45.9389	1	1	1	1	1	1	0	0	2	0	0	0	1	24.7333	0
44.1306	1	0	2	0	1	1	0	0	1	0	1	1	1	22.4333	0
46.425	1	0	1	1	0	0	0	0	1	0	1	0	0	30.9	0
74.9778	1	0	1	1	1	1	1	0	1	0	1	0	1	24.2667	0
41.925	1	0	1	1	1	1	0	0	1	0	1	1	1	24.9	0
59.3778	0	0	1	3	1	1	0	0	2	0	0	1	1	31.4667	0
58.9778	1	0	1	2	1	0	0	0	2	1	0	0	1	24.2667	0
54.9639	1	0	1	1	1	1		0	1	0	1	0	1	24.4333	0
67.9583	1	0	1	1	1	1	0	0	1	0	1	0	1	24.5	0
52.4944	1	0	1	1	1	1	0	0	1	0	1	0	1	18.0667	0
40.4556	0	0	1	1	1	0		0	1	0	1	0	1	30.5333	0
56.3639	1	0	1	1	1	1	0	0	1	0	1	1	1	31.6333	0
57.3917	1	0	1	1	1	1	0	0	1	0	1	0	1	31.3	0
45.375	1	0	1	1	1	0	1	0	1	0	1	0	1	31.5	0
59.8333	1	0	1	2	0	0	1	0	2	0	0	1	0	26	0
62.8278	0	0	1	1	1	0	0	0	1	0	1	0	1	26.0667	0
45.3167	1	0	1	2	1	1	0	0	1	0	1	0	1	32.2	0
61.9083	0	0	1	1	1	1	0	0	2	0	0	0	1	25.1	0
60.1917	1	0	1	2	0	0	0	0	1	0	1	0	0	21.7	0
46.8028	1	0	1	3	1	1	0	0	2	1	1	1	1	26.3667	0
57.425	0	0	2	0	1	0		0	1	0	1	0	1	18.9	0
46.9306	1	0	1	1	1	1	0	0	1	0	1	0	1	24.8333	0
73.3417	1	1	1	1	0	0	0	0	1	0	1	0	1	31.9	0
55.8333	0	0	1	1	1	0	0	0	2	0	0	0	1	26	0
48.8167	1	0	2	0	1	1	1	0	2	0	0	0	0	26.2	0
66.0222	0	0	1	2	1	1	0	0	1	0	1	1	1	23.7333	0
42.9611	1	0	1	1	1	1	0	0	1	0	1	0	1	24.4667	0
40.9806	1	1	2	0	1	0	0	0	2	0	0	0	1	24.2333	0
47.8917	0	0	1	1	1	1	0	0	1	0	1	0	1	25.3	0
45.9778	1	0	1	1	1	0	0	0	1	0	1	0	1	24.2667	0
64.4833	1	0	1	1	1	1	0	0	1	0	1	0	1	30.2	0
50.9361	1	0	1	1	0	0	0	0	1	0	1	0	0	24.7667	0
61.9694	1	0	2	0	1	1		0	1	0	1	0	1	24.3667	0
53.9306	0	0	1	2	1	0	0	0	1	0	1	1	1	24.8333	0
44.7833	0	0	1	2	1	1	0	0	1	0	1	1	1	26.6	0
51.2556	0	1	1	1	1	1	1	0	1	0	1	0	1	32.9333	0
49.9194	1	0	1	2	1	1	0	0	1	0	1	1	1	24.9667	0
53.4333	1	0	1	2	1	0	1	0	1	0	1	0	1	30.8	0
70.4583	1	0	2	0	1	1	0	0	1	0	1	0	1	30.5	0
51.925	1	0	2	0	1	1	0	0	1	0	1	0	1	24.9	0
50.9167	1	0	1	1	1	0	0	0	1	0	1	0	1	25	0
64.9139	1	0	1	1	1	1	0	0	2	0	0	0	1	25.0333	0
37.8194	1	0	1	1	1	1	0	0	2	0	0	0	1	26.1667	0
40.8417	1	0	1	1	0	0	1	0	1	0	1	0	0	25.9	0
64.8972	0	0	1	3	0	0	0	0	1	1	1	1	0	25.2333	0
38.9667	1	0	1	1	1	1	0	0	1	0	1	0	1	24.4	0
54.775	0	0	1	2	1	1	0	0	1	0	1	1	1	26.7	0
48.35	1	0	2	0	1	1		0	1	0	1	0	1	19.8	0
52.9444	1	0	1	1	1	0	0	0	1	0	1	0	1	24.6667	0
54.9278	1	0	1	1	1	0	0	0	1	0	1	1	1	24.8667	0
69.7444	1	0	1	1	1	0	0	0	2	0	0	0	1	27.0667	0
62.9583	1	0	1	2	1	0	0	0	2	0	1	1	1	24.5	0
53.4944	1	0	1	1	1	1		0	1	0	1	0	1	30.0667	0
53.8972	1	0	1	1	1	1		0	1	0	1	0	1	25.2333	0
53.8611	1	0	1	2	1	0	1	0	2	0	1	0	1	25.6667	0
53.9667	1	0	1	1	0	0	1	0	2	0	0	1	0	24.4	0
64.4361	1	1	1	1	1	1	0	0	1	0	1	0	1	30.7667	0
63.8667	1	0	1	1	0	0	0	0	1	0	0	0	0	25.6	0
41.4417	1	0	1	1	1	1	0	0	1	0	1	0	1	30.7	0
54.8861	1	0	1	1	0	0	1	0	1	0	1	0	0	25.3667	0
52.4417	1	0	1	2	1	1	1	0	2	1	1	0	1	30.7	0
71.6694	0	1	1	1	1	0	0	0	2	0	0	0	1	27.9667	0
54.3778	0	0	2	0	1	1		0	1	0	1	0	0	31.4667	1	39.9667
66.875	1	0	1	1	1	1	0	0	2	0	0	0	1	25.5	0
58.95	0	0	1	1	1	1	0	0	2	0	0	0	1	24.6	0
51.4333	1	0	1	2	0	0	0	0	1	0	1	0	0	30.8	0
40.9639	1	0	1	3	0	0	0	0	1	1	1	1	0	24.4333	0
65.9694	1	0	1	1	1	0	0	0	1	0	1	0	1	24.3667	0
45.9972	0	0	1	2	1	1	0	0	1	0	1	0	1	24.0333	0
50.9028	1	0	2	0	0	0	1	0	2	0	0	0	0	25.1667	0
60.925	0	0	1	2	0	0	0	0	2	0	0	1	0	24.9	0
40.4889	1	0	2	0	1	1	0	0	1	0	1	0	1	18.1333	0
54.8833	1	1	1	1	1	1	0	0	1	0	1	0	1	25.4	0
36.9806	1	0	1	2	1	1	0	0	1	1	1	0	1	24.2333	0
57.9806	1	0	1	1	1	1	1	0	1	0	1	1	1	24.2333	0
60.9611	1	0	1	2	1	1	1	0	2	0	1	0	1	24.4667	0
55.8333	1	0	1	1	0	0	0	0	1	0	1	0	0	26	0
52.8306	1	1	1	3	1	1	0	0	2	0	0	1	1	26.0333	0
43.9694	1	1	2	0	0	0	1	0	2	0	0	0	0	24.3667	0
62.3583	1	0	1	2	1	0	0	0	1	0	1	0	1	31.7	0
64.3361	1	0	1	2	1	1	0	0	1	0	1	1	1	19.9667	0
45.4278	0	0	1	2	1	0	0	0	2	0	0	1	1	18.8667	0
73.9583	0	0	1	3	1	1	0	0	2	0	1	0	1	24.5	0
46.7472	1	0	1	2	1	1	0	0	2	0	0	1	1	27.0333	0
64.9111	0	0	1	2	1	0	0	0	1	0	1	1	1	25.0667	0
58.4722	1	0	1	1	0	0	1	0	1	0	1	0	0	30.3333	0
61.9083	1	0	1	1	1	0	0	0	1	0	1	0	1	25.1	0
69.3306	1	0	1	1	1	1	0	0	1	0	1	0	1	32.0333	0
48.9361	0	0	1	2	0	0	0	0	1	1	1	1	0	24.7667	0
66.9278	0	0	1	1	0	0	1	0	1	0	1	1	0	24.8667	0
60.9306	0	0	1	2	0	0	0	0	1	1	1	0	0	24.8333	0
56.9583	1	0	1	2	1	0	0	0	1	0	1	0	1	24.5	0
57.425	0	0	1	2	1	0	1	0	1	1	1	0	1	18.9	0
48.9417	1	0	1	2	1	0	0	0	1	0	1	1	1	24.7	1	26.7667
36.4361	1	0	2	0	1	1		0	1	0	1	0	1	18.7667	0
50.4361	1	0	1	1	1	1	0	0	1	0	1	0	1	30.7667	0
34.8306	1	0	1	2	1	1	0	0	2	0	0	1	1	26.0333	0
62.8611	0	0	1	2	1	1	0	0	2	0	0	1	1	25.6667	0
41.9722	0	0	1	2	1	1	0	0	1	1	1	0	1	24.3333	0
45.3861	1	0	1	1	1	1	0	0	1	0	1	0	1	31.3667	0
61.875	1	0	1	1	1	0	0	0	1	0	1	1	1	25.5	0
43.4889	1	0	1	1	1	1	0	0	1	0	1	0	1	30.1333	0
56.9833	1	1	1	1	1	1	0	0	1	0	1	0	1	24.2	0
46.8972	1	0	2	0	1	1	0	0	1	0	1	0	1	25.2333	0
49.7056	1	0	1	1	1	0	0	0	1	0	1	0	1	27.5333	0
39.5111	1	0	1	1	1	1	0	0	1	0	1	0	1	29.8667	0
56.9583	1	1	1	1	1	1	0	0	1	0	1	0	1	24.5	0
38.3889	1	0	1	1	1	0	0	0	2	0	0	0	1	19.3333	0
34.4556	1	0	1	1	1	1	0	0	1	0	1	0	1	30.5333	0
68.9861	0	0	1	1	1	1	0	0	1	0	1	1	1	24.1667	0
46.875	1	0	1	1	0	0	0	0	1	0	1	1	0	25.5	0
62.9333	1	0	2	0	1	1		0	2	0	0	0	1	24.8	0
41.8806	1	0	1		1	1	0	0	2	0	0	0	1	25.4333	0
45.9222	1	0	1	1	1	1	0	0	1	0	1	0	1	24.9333	0
53.8278	0	0	1	2	0	0	0	0	1	0	1	1	0	26.0667	0
57.5194	1	0	1	2	0	0	1	0	1	0	1	1	0	29.7667	0
35.9139	1	0	2	0	1	1		0	2	0	0	0	1	25.0333	0
44.2333	1	0	1	1	1	1	0	0	2	0	0	0	1	33.2	0
72.9417	0	0	1	2	1	1	0	0	2	0	0	0	1	24.7	0
49.9889	1	0	1	1	1	1	0	0	1	0	1	0	1	24.1333	0
46.5528	1	0	1	2	0	0	0	0	1	1	1	0	0	17.3667	0
60.7972	1	0	1	2	0	0	1	0	2	0	1	1	0	26.4333	0
50.9722	1	0	1	1	1	0	1	0	1	0	1	1	1	24.3333	0
49.075	0	0	1	1	1	1	0	0	1	0	1	0	1	23.1	0
40.9778	1	0	1	1	1	1	0	0	1	0	1	0	1	24.2667	0
42.9972	1	0	1	2	1	1	0	0	2	1	0	0	1	24.0333	0
51.4	1	0	1	1	1	1		0	1	0	1	0	1	19.2	0
59.3861	1	0	1	2	1	0	0	0	1	0	1	1	1	31.3667	0
58.2472	1	0	1	1	1	1	0	0	2	0	0	0	1	33.0333	0
65.9056	0	0	1	2	1	1	0	0	2	0	0	1	1	25.1333	0
46.4556	1	0	1	1	0	0	0	0	1	0	1	0	0	18.5333	0
39.9306	1	0	1	3	1	1	0	0	2	1	0	0	1	24.8333	0
54.9139	1	1	1	1	0	0	1	0	1	0	1	0	0	25.0333	0
66.9778	1	0	1	1	1	0	1	0	2	0	0	0	1	24.2667	0
80.9278	1	0	1	1	1	0	0	0	2	0	0	0	1	24.8667	0
46.4444	1	0	2	0	1	1		0	1	0	1	0	1	30.6667	0
46.9	0	0	2	0	1	1	1	0	2	0	0	0	1	25.2	0
55.9333	1	0	1	1	0	0	1	0	1	0	1	1	0	24.8	0
59.3861	1	0	1	1	0	0	0	0	1	0	1	0	0	31.3667	0
44.9194	1	0	2	0	1	1		0	1	0	1	1	1	24.9667	0
54.3806	1	0	2	0	1	1	0	0	1	0	1	0	1	31.4333	0
54.7139	1	0	1	2	1	0	0	0	2	0	0	1	1	27.4333	0
42.3222	1	1	2	0	1	1	0	0	1	0	1	0	1	20.1333	0
69.9389	0	0	1	2	1	1	0	0	1	0	1	0	1	24.7333	0
36.3833	1	0	1	2	1	1	0	0	2	1	0	0	1	31.4	0
52.9444	1	0	1	1	1	0	0	0	2	0	0	0	1	24.6667	0
36.9472	1	0	1	3	1	0	0	0	2	1	0	1	1	24.6333	0
51.4528	0	0	2	0	1	1		0	2	0	0	0	1	18.5667	0
52.8194	1	0	1	1	1	1	0	0	1	0	1	0	1	26.1667	0
50.9806	1	0	1	1	1	0	1	0	1	0	1	0	1	24.2333	1	33.1
36.9583	1	1	1	1	0	0	0	0	1	0	1	1	0	24.5	0
43.2333	0	0	2	0	1	1	0	0	2	0	0	0	1	33.2	1	13.3333
41.4694	1	0	1	1	0	0	0	0	1	0	1	0	0	30.3667	0
45.9167	1	0	2	0				0	1	0	1	0	1	25	0
63.9667	1	0	1	1	1	0	0	0	1	0	1	0	1	24.4	0
71.4639	1	0	1	1	0	0	0	0	1	0	1	0	0	30.4333	0
52.2194	1	0	2	0	0	0	1	0	2	0	0	0	1	21.3667	0
62.9083	0	0	2	0	1	1	0	0	1	0	0	0	1	25.1	0
54.4278	0	0	1	2	0	0	1	0	1	1	1	1	0	18.8667	0
60.2306	1	0	2	0	0	0	1	0	2	0	0	0	0	33.2333	0
62.9361	1	0	1	1	0	0	0	0	1	0	1	1	0	24.7667	0
39.0139	1	0	1	2	1	1	0	0	1	0	1	0	1	23.8333	0
56.2194	1	0	1	2	0	0	0	0	1	0	1	0	1	33.3667	0
31.9778	1	0	1	1	0	0	0	0	1	0	1	1	0	24.2667	0
57.6222	0	0	2	0	0	0		0	2	0	0	0	1	28.5333	0
41.8083	1	0	1	3	1	0	0	0	2	1	1	1	1	26.3	0
72.4306	1	1	1	1	1	1	0	0	2	0	0	0	1	30.8333	0
55.3194	0	0	2	0	0	0	0	0	1	0	1	0	0	32.1667	0
41.9139	1	0	1	2	1	0	0	0	2	1	0	1	1	25.0333	0
68.6167	0	0	1	1	1	0	0	0	2	0	0	0	1	28.6	0
42.8806	1	1	2	0	1	1	0	0	2	0	0	1	1	25.4333	0
49.7056	1	0	1	2	1	1	0	0	1	0	1	1	1	27.5333	0
60.4861	0	0	1	1	1	0	0	0	1	0	1	0	1	18.1667	0
42.9667	1	0	2	0	1	1	0	0	2	0	0	0	1	24.4	0
53.425	1	0	1	2	1	0	0	0	1	0	1	0	1	18.9	0
48.0194	1	0	1		1	0	0	0	1	0	1	1	1	23.7667	0
48.3639	1	0	1	1	1	1	0	0	1	0	1	0	1	31.6333	0
64.9778	1	0	1	1	1	0	0	0	1	0	1	0	1	24.2667	0
47.9889	1	0	1	1	1	1	0	0	1	0	1	0	1	24.1333	0
36.8444	1	0	2	0	1	1		0	1	0	1	0	1	25.8667	0
42.8639	1	0	1	2	1	0	0	0	2	0	0	1	1	25.6333	0
43.9	1	0	1	1	1	1	0	0	2	0	0	1	1	25.2	0
66.6306	1	0	1	2	0	0	1	0	2	0	0	1	0	28.4333	0
48.2361	1	0	1	1	1	1	0	0	1	0	1	1	1	33.1667	0
35.9833	1	0	1	1	0	0	0	0	2	0	0	1	0	24.2	0
54.9639	1	0	1	2	1	0	0	0	1	1	1	0	1	24.4333	0
59.9778	0	1	1	1	0	0	0	0	2	0	0	1	0	24.2667	0
35.9833	1	0	1	2	1	0	0	0	2	1	1	0	1	24.2	0
50.3556	0	0	1	1	0	0	1	0	1	0	1	0	0	31.7333	0
61.9972	1	0	1	1	1	0	0	0	1	0	1	1	1	24.0333	0
45.9722	1	0	1	2	1	1	0	0	1	0	1	1	1	24.3333	0
47.4278	1	0	2	0	1	1	1	0	1	0	1	0	1	18.8667	0
37.9472	1	1	2	0	1	1	0	0	1	0	1	0	1	24.6333	0
51.9222	1	0	1	1	0	0	1	0	1	0	1	0	0	24.9333	0
48.5028	1	0	1	1	1	1	0	0	1	0	1	0	1	29.9667	0
66.9806	1	1	1	3	1	1	1	0	2	1	0	0	1	24.2333	0
57.9556	1	0	1	1	1	1	0	0	1	0	1	0	1	24.5333	0
53.4611	1	0	2	0	0	0	0	0	1	0	1	0	0	18.4667	0
75.9639	0	0	1	2	1	1	0	0	2	0	0	0	1	24.4333	0
60.55	1	0	2	0	1	1		0	2	0	0	0	1	29.4	0
32.8944	1	0	2	0	1	1		0	2	0	0	0	0	25.2667	0
53.9417	1	0	1	2	1	1	0	0	1	0	1	1	1	24.7	0
54.9944	1	0	1	1	1	1	0	0	2	0	0	1	1	24.0667	0
59.275	1	0	1	1	1	1	0	0	1	0	1	0	1	32.7	0
61.4417	1	0	1	1	0	0	1	0	1	0	1	0	0	30.7	0
70.8417	0	0	1	1	1	1	0	0	2	0	0	0	1	25.9	0
67.925	0	0	1	2	1	1	0	0	1	0	1	1	1	24.9	0
51.3778	1	0	2	0	1	0	1	0	1	0	1	0	1	31.4667	0
52.9778	0	0	1	2	0	0	0	0	2	1	0	0	0	24.2667	0
58.3361	1	0	1	1	1	1	0	0	1	0	1	0	1	31.9667	0
56.7917	0	0	1	2	0	0	1	0	1	1	1	0	0	26.5	0
54.7889	0	0	1	2	1	1	0	0	1	0	1	1	1	26.5333	0
42.9833	1	0	1	1	1	1	0	0	2	0	0	0	1	24.2	0
58.9278	1	0	1	3	1	0	0	0	1	1	1	0	1	24.8667	0
29.9361	1	0	1	1	1	1	0	0	1	0	1	0	1	24.7667	0
51.7028	1	0	1	2	0	0	1	0	1	1	1	0	1	27.5667	0
68.8278	0	0	1	2	1	1		0	2	0	0	1	1	26.0667	0
56.8972	0	0	1	1	1	0	0	0	1	0	1	0	1	25.2333	0
43.5167	1	0	2	0	1	1	0	0	1	0	1	1	1	29.8	0
51.4194	1	0	1	3	0	0	1	0	2	1	0	0	0	30.9667	0
52.9694	1	0	2	0	1	1	0	0	1	0	1	0	1	24.3667	0
60.8944	1	0	1	3	0	0	1	0	1	0	1	1	0	25.2667	0
75.9528	1	0	1	1	1	0	0	0	2	0	0	0	1	24.5667	0
55.9333	1	0	1	2	1	1	0	0	2	1	0	0	1	24.8	0
59.4778	1	0	1	1	1	0	0	0	1	0	1	0	1	18.2667	0
52.9611	0	0	1	1	1	1	0	0	1	0	1	0	1	24.4667	0
37.9028	1	0	2	0	1	0	0	0	2	0	0	0	1	25.1667	0
59.9417	1	0	1	1	1	0	0	0	1	0	1	0	1	24.7	0
70.8833	1	1	1	1	1	1	0	0	1	0	1	0	1	25.4	0
45.4194	1	0	2	0	1	1	0	0	1	0	1	0	1	30.9667	0
51.9694	1	0	1	2	1	0	0	0	1	0	1	1	1	24.3667	0
50.3694	1	0	1	2	1	1	1	0	2	0	0	0	1	31.5667	0
44.9722	1	1	1	1	1	1	0	0	2	0	0	0	1	24.3333	0
50.4972	1	0	1	2	1	0	0	0	2	1	0	1	1	30.0333	0
41.9	1	0	1	2	1	1	0	0	2	0	0	0	1	25.2	0
52.4917	1	0	1	1	1	0	0	0	2	0	0	0	1	30.1	0
36.9028	1	0	1	1	1	1	0	0	1	0	1	0	1	25.1667	0
67.9806	0	0	2	0	1	1	0	0	1	0	1	0	1	24.2333	0
35.9111	1	1	2	0	1	1		0	2	0	0	0	1	25.0667	0
48.9222	1	0	1	2	1	1	0	0	1	0	1	0	1	24.9333	0
41.0806	0	0	1	2	1	1	0	0	1	0	1	0	1	23.0333	0
52.9083	1	0	1	1	0	0	0	0	1	0	1	1	0	25.1	0
45.8528	1	0	1	2	1	1	0	0	2	0	1	1	1	25.7667	0
45.9389	1	0	1	1	1	1	0	0	1	0	1	1	1	24.7333	0
43.9333	1	0	1	1	1	1	0	0	1	0	1	0	1	24.8	0
33.9667	1	1	1	2	0	1	0	0	1	0	1	1	1	24.4	0
39.2472	1	1	1	2	1	1	0	0	1	0	1	1	1	33.0333	0
33.7278	1	0	2	0	1	1		0	1	0	1	0	1	27.2667	0
30.45	1	0	1	1	1	1	0	0	1	0	1	0	1	30.6	0
63.9917	1	1	1	2	1	0	1	0	1	0	1	0	1	12.1	0
48.0056	1	0	1	1	1	1	1	0	1	0	1	1	1	23.9333	0
57.5028	0	0	2	0	1	1	0	0	1	0	1	0	1	29.9667	0
43.9472	1	1	1	2	1	1	0	0	2	0	0	1	1	24.6333	0
61.9528	1	0	2	0	1	0		0	1	0	1	0	1	24.5667	0
60.9806	1	0	1	1	1	0	0	0	1	0	1	0	1	24.2333	0
47.9444	1	0	1	2	1	1	0	0	2	0	0	0	1	24.6667	0
60.9944	1	1	2	0	0	0	1	0	2	0	0	0	0	24.0667	0
60.8944	1	0	1	1	1	1	0	0	1	0	1	0	1	25.2667	0
57.4583	1	0	1	1	1	0	0	0	1	0	1	0	1	30.5	0
45.9472	1	0	1	1	1	1	0	0	1	0	1	1	1	24.6333	0
37.8972	1	0	1	1	1	1	0	0	2	0	0	0	1	25.2333	0
43.2944	1	0	1	1	1	1	0	0	2	0	0	0	1	20.4667	0
50.85	1	1	1	1	1	1	0	0	1	0	1	0	1	25.8	0
42.3806	1	0	1	2	1	1	0	0	2	0	0	0	1	31.4333	0
38.9833	1	0	1	1	1	1		0	2	0	0	0	1	24.2	0
43.3778	0	0	1	1	1	0	0	0	2	0	0	0	1	31.4667	0
82.5139	0	0	1	3	1	1	0	0	1	1	1	0	1	29.8333	0
51.9306	0	0	1	1	1	1	1	0	1	0	1	0	1	24.8333	0
47.4361	1	0	1	1	1	1	0	0	1	0	1	0	1	30.7667	0
46.5333	0	0	1	3	0	0	0	0	1	1	1	0	1	17.6	0
57.9806	1	0	1	2	0	0	1	0	1	0	1	0	0	24.2333	0
62.8778	0	0	2	0	1	1	0	0	2	0	0	0	1	25.4667	0
47.1	1	0	1	1	1	1	0	0	1	0	1	0	1	34.8	0
54.8778	1	0	1	3	1	0	0	0	1	0	1	1	1	25.4667	0
47.9194	0	0	1	1	0	0	1	0	2	0	0	0	0	24.9667	0
60.95	1	0	1	2	0	0	0	0	1	0	1	0	0	24.6	0
41.9944	1	0	2	0	1	1	0	0	2	0	0	1	1	24.0667	0
46.4083	1	1	1	2	1	1	0	0	2	0	0	0	1	31.1	0
34.9889	1	0	1	1	1	0	0	0	1	0	1	0	1	24.1333	0
35.2333	1	0	2	0	1	0	0	0	1	0	1	0	1	33.2	0
56.8194	1	0	1	1	1	1	0	0	1	0	1	1	1	26.1667	0
46.9778	1	0	1	1	1	1	0	0	2	0	0	0	1	24.2667	0
41.9333	1	0	1	1	1	1	0	0	1	0	1	0	1	24.8	0
43.4361	1	0	1	2	0	0	0	0	1	1	1	0	0	30.7667	0
61.9889	1	0	1	2	1	1	0	0	1	0	1	0	1	24.1333	0
57.95	1	0	1	1	1	0	1	0	1	0	1	1	1	24.6	0
53.9694	1	0	1	1	0	0	1	0	1	0	1	1	1	24.3667	0
57.6528	1	1	1	2	1	1	0	0	2	0	1	1	1	28.1667	0
33.9028	1	0	1	3	0	0	0	0	2	1	0	0	0	25.1667	0
61.0083	1	0	2	0	1	1	0	0	2	0	0	0	1	23.9	0
49.9556	1	1	1	2	1	1	0	0	2	1	0	1	1	24.5333	0
57.8889	1	1	1	1	0	0	1	0	2	0	0	1	0	25.3333	0
43.9306	1	0	1	1	1	1	0	0	1	0	1	1	1	24.8333	0
60.9583	1	0	2	0	1	1	0	0	1	0	1	0	1	24.5	0
37.8667	1	0	1	1	0	0	0	0	2	0	0	1	0	25.6	0
57.7306	1	0	1	3	1	0	1	0	1	0	1	1	1	27.2333	0
43.8917	1	0	1	1	1	1	0	0	2	0	0	0	1	25.3	0
50.9639	0	0	1	1	1	0	0	0	1	0	1	0	1	24.4333	0
48.9528	1	0	1	1	0	0	0	0	1	0	1	1	0	24.5667	0
42.4556	1	0	1	1	1	1	0	0	1	0	1	0	1	18.5333	0
70.4	0	0	1	2	0	0	1	0	1	0	1	0	0	31.2	0
56.9194	1	1	1	1	1	0	0	0	1	0	1	0	1	24.9667	0
43.9917	1	0	1	1	1	1	0	0	1	0	1	0	1	12.1	0
54.8556	1	0	2	0	1	1	0	0	1	0	1	0	1	25.7333	0
42.8861	1	0	1	1	1	0	0	0	1	0	1	1	1	25.3667	0
57.2306	0	1	1	2	0	0	1	0	2	0	0	0	0	33.2333	0
51.8806	1	1	1	2	1	1	0	0	1	1	1	0	1	25.4333	0
65.3889	0	0	1	1	1	1	0	0	1	0	1	0	1	31.3333	0
62.9417	1	0	1	3	1	1	0	0	1	1	1	0	1	24.7	0
45.7833	1	0	1	2	1	1	0	0	2	0	0	1	1	26.6	0
58.4472	1	0	1	3	1	1	0	0	2	1	0	0	1	30.6333	0
51.9194	1	0	1	2	1	1	0	0	2	0	0	1	1	24.9667	0
39.4833	1	0	1	1	1	1	1	0	1	0	1	0	1	30.2	0
68.0056	0	0	1	2	0	0	1	0	1	1	1	0	0	23.9333	0
33.5222	1	0	1	2	0	0	0	0	2	1	0	0	1	29.7333	0
47.8778	1	0	1	2	1	1	0	0	1	0	1	1	1	25.4667	0
48.8556	0	0	1	2	0	0	0	0	1	1	1	0	0	25.7333	0
46.8611	1	0	1	1	1	1	0	0	1	0	1	0	1	25.6667	0
53.8833	0	0	1	2	0	0		0	1	1	1	0	0	25.4	0
45.9528	1	0	1	1	1	1	0	0	1	0	1	1	1	24.5667	0
66.5139	0	1	1	1	0	0	0	0	1	0	1	0	0	29.8333	0
45.9639	1	1	1	1	0	0	1	0	1	0	1	1	0	24.4333	0
36.5472	1	1	1	2	0	0	0	0	1	1	1	0	0	29.4333	0
58.825	0	0	1	1	1	1	0	0	1	0	1	0	1	26.1	0
42.9472	1	0	1	1	1	1	0	0	2	0	0	0	1	24.6333	0
63.4361	1	0	1	2	1	1	0	0	1	1	1	0	1	30.7667	0
47.4583	1	0	2	0	1	1	0	0	1	0	1	0	1	30.5	0
40.9111	1	0	1	1	1	1	0	0	1	0	1	1	1	25.0667	0
48.3306	1	0	1	1	1	1	0	0	1	0	1	0	1	32.0333	0
63.9528	1	0	1	3	1	0	0	0	1	0	1	1	1	24.5667	0
42.7611	1	0	1	3	0	0	0	0	2	1	0	0	0	26.8667	0
40.9694	1	0	1	1	1	1	0	0	1	0	1	0	1	12.3667	0
44.1806	1	0	1	2	1	1	0	0	2	0	0	0	1	33.8333	0
38.1778	1	0	1	1	1	1	0	0	2	0	0	0	1	33.8667	0
52.1667	1	0	1	2	0	0	0	0	1	0	1	0	0	34	0
60.8944	0	0	1	2	0	0	0	0	1	1	1	0	0	25.2667	0
34.0194	1	0	1	1	1	1	0	0	1	0	1	0	1	35.7667	1	71.1333
53.3361	1	0	1	1	1	1	0	0	1	0	1	0	1	31.9667	0
43.4083	1	0	1	3	1	1	0	0	1	1	1	0	1	31.1	0
57.8444	1	0	1	3	1	0	1	0	2	1	0	0	1	25.8667	0
51.9361	1	1	2	0	1	1	0	0	1	0	1	0	1	24.7667	0
42.425	1	0	2	0	1	1	0	0	1	0	1	0	1	30.9	0
50.9667	1	0	1	1	1	0	1	0	2	0	0	0	1	24.4	0
70.3444	0	1	1	2	0	0	0	0	2	0	1	0	0	31.8667	0
46.3778	1	0	1	2	1	1	0	0	1	0	1	0	1	31.4667	0
57.2472	1	0	1	1	1	1	0	0	1	0	1	0	1	33.0333	0
66.3972	1	0	1	2	1	1	0	0	2	0	0	0	1	31.2333	0
66.325	1	1	1	1	1	1	0	0	1	0	1	0	1	32.1	0
52.8944	1	1	1	2	1	1	0	0	2	1	1	0	1	25.2667	0
47.5139	0	0	1	2	1	1	0	0	2	1	0	0	1	29.8333	0
57.825	0	0	1	2	1	1	0	0	2	1	0	0	1	26.1	0
54.15	1	0	1		1	1	0	0	2	0	0	0	1	34.2	0
25.8694	1	0	1	1	0	0	0	0	1	0	1	1	0	25.5667	0
47.3528	1	0	1	2	0	0	0	0	1	0	1	0	0	31.7667	0
42.3611	1	0	1	1	1	1	0	0	1	0	1	0	0	31.6667	0
70.4722	0	0	1	1	1	0	0	0	1	0	1	0	1	30.3333	0
38.7556	1	0	1	2	1	0	1	0	1	1	1	0	1	26.9333	0
48.4333	1	0	1	1	1	1	0	0	1	0	1	0	1	30.8	0
60.9417	1	0	1	3	1	1	0	0	1	1	1	0	1	24.7	0
53.4778	1	0	1	1	0	0	1	0	1	0	1	0	0	30.2667	0
60.4167	1	0	1	1	1	0	0	0	1	0	1	0	1	31	0
56.4028	0	0	1	1	0	0	1	0	2	0	0	0	0	31.1667	0
67.3611	1	0	1	1	0	0	0	0	1	0	1	0	0	31.6667	0
41.3861	1	0	1	1	1	1	0	0	1	0	1	0	1	31.3667	0
36.1472	0	0	1	1	0	0	1	0	1	0	1	0	0	34.2333	0
54.9111	1	0	1	2	0	0	1	0	1	1	1	0	0	25.0667	0
54.3944	0	0	1		1	0	1	0	1	0	1	0	1	31.2667	0
45.2583	1	0	1	1	1	1	0	0	1	0	1	0	1	32.9	0
49.3778	1	0	1	1	0	0	0	0	1	0	1	0	0	31.4667	0
54.4306	1	1	1	1	0	0	1	0	1	0	1	0	0	30.8333	0
54.4556	0	0	1	1	1	0	1	0	1	0	1	0	1	30.5333	0
45.4694	1	0	1	2	1	0	0	0	1	1	1	0	1	30.3667	0
44.3583	1	0	2	0	1	1	0	0	2	0	0	0	1	31.7	0
57.8972	0	0	2	0	1	1	0	0	1	0	1	0	1	25.2333	0
42.9361	1	0	1	2	1	1	0	0	1	1	1	0	1	24.7667	0
56.4361	1	0	1	1	1	1	0	0	1	0	1	0	1	30.7667	0
57	1	0	1	2	0	0	1	0	1	1	1	0	0	24	0
38.4694	1	0	1	1	1	1	0	0	1	0	0	0	1	30.3667	0
48.1083	0	0	1	1	0	0	0	0	1	0	1	0	0	34.7	0
45.9	1	1	1	3	1	1	1	0	2	1	0	0	1	25.2	0
66.9306	1	0	1	2	1	1	0	0	1	0	1	1	1	24.8333	0
45.6083	1	0	1	3	1	0	0	0	2	1	0	0	1	28.7	0
41.3583	1	0	1	2	1	1	0	0	1	0	1	0	1	31.7	0
39.4444	1	0	1	1	1	1	0	0	1	0	1	0	1	30.6667	0
51.9417	1	0	1	2	1	1	0	0	2	1	1	0	1	24.7	0
46.3444	1	0	1	2	1	1	0	0	2	0	0	0	1	31.8667	0
44.425	1	0	1	1	1	1	0	0	2	0	0	0	1	30.9	0
43.4028	1	0	1	1	1	1	0	0	1	0	1	0	1	31.1667	0
45.4111	1	0	1	2	1	1	0	0	1	0	1	0	1	31.0667	0
44.3972	1	0	1	2	0	0	0	0	2	0	0	0	0	31.2333	0
53.5028	1	0	2	0	1	1	0	0	1	0	1	0	1	29.9667	0
36.675	1	0	1	1	1	0	1	0	2	0	0	0	1	27.9	0
57.375	1	0	1	2	0	0	0	0	1	0	1	0	0	31.5	0
57.3583	1	0	1	1	1	1	0	0	2	0	0	0	1	31.7	0
49.4139	1	0	2	0	1	1	0	0	2	0	0	0	0	31.0333	0
39.9972	1	0	1	1	0	0	0	0	1	0	1	1	1	24.0333	0
40.8694	1	0	1	2	1	1	0	0	1	1	1	0	1	25.5667	0
43.5306	1	0	1	2	1	0	1	0	1	1	1	0	1	29.6333	0
42.4528	1	0	1	3	1	1	0	0	2	0	0	0	1	30.5667	0
41.9583	1	0	1	2	1	1	1	0	2	1	0	0	1	24.5	0
50.95	1	0	1	3	1	0	0	0	2	1	0	0	1	24.6	0
51.9306	1	1	1	2	0	0	1	0	2	0	0	1	0	24.8333	0
58.9556	0	0	1	1	1	0	0	0	2	0	0	0	1	24.5333	0
52.3722	1	0	1	2				0	2	0	0	1	1	31.5333	0
46.7722	1	0	2	0	0	0	1	0	1	0	1	0	0	26.7333	0
52.3333	1	0	1	2	0	0	1	0	2	1	0	0	0	20	0
56.8	0	0	1	1	1	0	0	0	2	0	0	1	1	26.4	0
39.9806	1	0	1	3	0	0	0	0	2	1	0	1	0	24.2333	0
46.4306	0	0	1	2	1	1	0	0	2	1	0	0	1	30.8333	0
43.4361	1	0	1	1	1	1	0	0	2	0	0	0	1	30.7667	0
62.4611	0	0	1	1	1	0	0	0	2	0	0	0	1	30.4667	0
66.7611	1	0	1	1	1	1	0	0	1	0	1	0	1	26.8667	0
43.4444	1	0	1	1	0	0	1	0	2	0	0	0	0	30.6667	0
46.6361	1	0	2	0	1	1	0	0	1	0	1	0	1	28.3667	0
47.9389	1	0	1	2	0	0	0	0	1	1	1	1	0	24.7333	0
36.5	1	0	1	2	1	1	0	0	2	0	0	0	1	30	0
56.9722	1	0	2	0	1	1		0	1	0	1	0	1	24.3333	0
49.0056	1	0	1	3	1	0	0	0	1	1	1	0	1	23.9333	0
42.2278	1	0	1	1	1	1	1	0	1	0	1	1	1	33.2667	0
60.5	0	0	1	1	1	1	0	0	1	0	1	0	1	30	0
43.9306	1	0	1	2	1	0	0	0	1	1	1	1	1	24.8333	0
73.9	0	1	2	0	1	1	0	0	2	0	0	0	1	25.2	0
56.3333	1	0	1	3	1	0	0	0	2	0	0	1	1	32	0
53.9361	1	0	1	2	0	0	0	0	1	1	1	1	1	24.7667	0
61.5306	1	0	1	1	1	0	0	0	1	0	1	0	1	29.6333	0
34.4167	1	0	1	1	0	0	0	0	1	0	1	0	0	31	0
38.8917	1	0	1	1	0	0	0	0	1	0	1	0	0	25.3	0
47.4778	1	0	1	2	1	1	0	0	1	0	1	1	1	30.2667	0
37.8111	1	0	1	1	1	0	1	0	2	0	0	0	1	26.2667	0
49.0222	1	0	2	0	1	0	1	0	1	0	1	0	1	23.7333	0
30.7833	1	1	1	2	1	0	0	0	2	0	1	1	1	26.6	1	44.7667
46.9028	1	0	1	3	1	1	0	0	1	0	1	1	1	25.1667	0
40.8278	1	0	2	0	1	1		0	1	0	1	0	1	26.0667	1	39.3333
45.0444	1	0	1	2	1	0	0	0	1	1	1	1	1	23.4667	0
40.4611	1	0	1	1	0	0	1	0	1	0	1	0	0	30.4667	0
56.9417	0	0	1	2	0	0	0	0	1	0	1	1	0	24.7	0
37.8194	1	0	1	1	1	1	0	0	1	0	1	1	1	26.1667	0
52.0083	1	1	1	1	0	0	0	0	1	0	1	1	0	23.9	0
67.9306	1	0	1	3	0	0	1	0	1	1	0	0	0	24.8333	0
55.9472	1	0	1	2	1	1	1	0	1	1	1	0	1	24.6333	0
52.2611	1	0	1	3	1	1	1	0	1	1	1	0	1	32.8667	0
53.9778	0	0	2	0	1	1	1	0	2	0	0	0	1	24.2667	0
43.6194	0	0	1	2	1	1	0	0	2	0	0	0	1	28.5667	0
56.975	1	0	1	3	0	0	1	0	1	1	1	0	0	24.3	0
41.9611	1	0	2	0	1	1		0	2	0	0	0	1	24.4667	0
48.9361	1	0	1	1	1	1	0	0	1	0	1	0	1	24.7667	0
59.9806	0	0	1	2	1	0	0	0	1	1	1	1	1	24.2333	0
57.9694	0	0	1	1	1	0	0	0	1	0	1	0	1	24.3667	0
56.7083	0	0	1	1	1	0	1	0	1	0	1	1	1	27.5	0
39	1	0	1	1	1	1	0	0	1	0	1	1	1	24	0
39.9889	1	0	2	0	1	1	1	0	2	0	0	0	1	24.1333	0
42.9111	0	0	1	1	1	1	0	0	1	0	1	0	1	25.0667	0
48.9417	1	0	1	2	1	1	0	0	2	1	0	0	1	24.7	0
53.4694	1	0	2	0	0	0	0	0	1	0	1	1	0	30.3667	0
41.4361	1	0	1	1	0	0	0	0	1	0	1	1	0	30.7667	0
35.95	1	0	1	2	1	1	0	0	2	1	0	1	1	24.6	0
44.9472	1	0	1	2	1	1	0	0	2	0	0	1	1	24.6333	0
52.9611	0	0	1	1	1	0	1	0	2	0	0	0	1	24.4667	0
63.6139	0	0	1	2	0	1	1	0	2	0	0	1	1	28.6333	0
53.4	1	0	1	2	0	0	1	0	2	1	0	1	0	19.2	0
58.9806	1	0	1	3	0	0	1	0	2	1	0	1	0	24.2333	0
50.9333	1	0	2	0	1	1	0	0	1	0	1	0	1	24.8	0
50.9417	1	0	1	2	0	0	0	0	1	0	1	1	0	24.7	0
56.9361	1	0	1	1	1	1	0	0	1	0	1	0	1	24.7667	0
46.8972	1	0	1	3	1	0	0	0	2	1	0	1	1	25.2333	0
60.9667	1	0	2	0	1	0	0	0	1	0	1	0	1	24.4	0
55.5278	1	0	1	1	1	1	1	0	1	0	1	0	1	29.6667	0
43.0583	1	1	1	3	0	0	1	0	2	1	0	1	0	23.3	0
68.8611	1	0	1	2	1	1	0	0	1	0	1	0	1	25.6667	0
51.4861	1	0	1	2	0	0	0	0	1	1	1	0	0	18.1667	0
51.9194	1	1	1	1	1	0	0	0	2	0	0	0	1	24.9667	0
48.9972	1	0	1	1	1	0	0	0	1	0	1	1	1	24.0333	0
39.5222	1	0	2	0	1	0	1	0	2	0	0	1	1	29.7333	0
42.7528	1	0	1	2	0	0	1	0	2	1	0	0	0	26.9667	0
63.9028	0	0	1	1	1	1	0	0	1	0	1	0	1	25.1667	0
63.3972	1	0	1	1	1	1	0	0	1	0	1	0	1	31.2333	0
37.0111	1	0	1	3	1	1	1	0	2	1	0	0	1	23.8667	0
56.9028	1	1	1	1	0	0	1	0	1	0	1	1	0	25.1667	0
37.9028	1	0	1	1	1	1	1	0	2	0	0	1	1	25.1667	0
63.8833	1	0	1	3	0	0	1	0	1	1	1	1	0	25.4	0
34.8417	1	0	2	0	0	0	1	0	2	0	0	0	0	25.9	0
41.9194	1	0	2	0	1	1	1	0	2	0	0	0	1	24.9667	0
58.9389	1	0	2	0	0	0	1	0	2	0	0	0	0	24.7333	0
47.8111	1	0	1	2	1	1	0	0	1	0	1	1	1	26.2667	0
56.9389	1	1	1	2	1	1	0	0	2	0	0	1	1	24.7333	0
50.8306	0	0	1	3	1	1	0	0	1	1	1	0	1	26.0333	0
59.975	0	0	1	1	1	1	0	0	1	0	1	0	1	24.3	0
38.9722	1	0	1	2	0	0	0	0	2	0	0	1	0	24.3333	0
59.9389	0	0	1	1	1	1	0	0	1	0	1	0	1	24.7333	0
45.0556	1	0	1	1	1	1	1	0	2	0	0	1	1	23.3333	0
53.9417	0	0	1	1	0	0	0	0	1	0	1	1	0	24.7	0
61.9306	1	0	1	2	1	0	1	0	1	0	1	1	1	24.8333	0
57.9694	1	0	1	1	1	0	0	0	1	0	1	0	1	24.3667	0
59.0056	1	1	1	3	1	0	1	0	2	1	0	0	1	23.9333	0
41.8111	1	0	2	0	1	1		0	2	0	0	0	1	26.2667	0
43.7778	1	1	1	3	1	1	0	0	2	1	0	1	1	26.6667	0
39.9639	1	0	1	1	1	1	0	0	1	0	1	1	1	24.4333	0
46.0028	1	0	1	1	1	1	0	0	2	0	0	1	1	23.9667	0
43.9778	1	1	1	2	1	1	0	0	1	0	1	1	1	24.2667	0
45.9417	1	0	1	1	1	1	0	0	1	0	1	0	1	24.7	0
47.9806	1	0	1	1	1	1	0	0	1	0	1	0	1	24.2333	0
40.9028	1	0	2	0	0	0	1	0	1	0	1	0	0	25.1667	0
39.3861	1	0	1	1	1	1	0	0	1	0	1	0	1	31.3667	0
44.9111	1	0	1	3	1	1	0	0	2	1	0	1	1	25.0667	0
50.7417	1	0	1	2	1	0	0	0	2	1	0	1	0	27.1	0
40.5167	0	0	1	2	1	0	1	0	1	0	0	1	1	29.8	0
40.975	1	0	1	2	1	1	0	0	2	1	0	1	1	24.3	0
54.9333	1	0	1	1	0	0	0	0	2	0	0	1	0	24.8	0
47.4417	1	0	2	0	1	1		0	2	0	0	0	1	30.7	0
30.0833	1	0	1	2	1	1	0	0	2	0	0	1	1	23	0
71.8667	1	0	1	1	1	0	0	0	1	0	1	0	1	25.6	0
45.9556	1	0	1	2	1	1	0	0	1	1	1	0	1	24.5333	0
45.95	1	0	2	0	1	1	0	0	1	0	1	0	1	24.6	0
55.4278	1	0	1	2	1	1	0	0	2	0	0	1	1	30.8667	0
47.9472	1	0	2	0	1	1	0	0	1	0	1	0	1	24.6333	0
57.4806	1	0	1	1	1	0	1	0	2	0	0	1	1	30.2333	0
43.8611	1	0	1	1	1	1	0	0	1	0	1	1	1	25.6667	0
54.9889	0	0	1	1	0	0	0	0	1	0	1	1	1	24.1333	0
29.8917	1	0	2	0	1	1	0	0	1	0	1	0	0	25.3	0
47.8722	1	0	1	3	1	1	1	0	2	1	0	0	1	25.5333	0
41.9722	1	0	1	2	1	0	0	0	2	1	0	0	1	24.3333	0
41.9	1	0	1	3	1	0	1	0	2	1	0	1	1	25.2	0
52.9806	1	0	1	2	0	0		0	1	0	1	1	0	24.2333	1	72.9667
36.8056	1	0	1	2	0	0	0	0	1	0	1	1	0	26.3333	0
50.9278	1	0	1	1	1	1	0	0	1	0	1	1	1	24.8667	0
65.9583	0	0	1	1	1	0	0	0	1	0	1	0	1	24.5	0
35.3667	1	0	2	0	1	1	0	0	1	0	1	0	1	31.6	0
46.9722	1	1	1	3	1	0	0	0	1	1	1	0	1	24.3333	0
43.9139	1	0	1	2	1	1	0	0	2	1	0	1	1	25.0333	0
46.9944	1	0	1	2	1	1	0	0	1	1	1	0	1	24.0667	0
69.7278	1	0	1	1	0	0	0	0	1	0	1	0	0	27.2667	0
43.9389	1	0	1	1	1	1	0	0	1	0	1	0	1	24.7333	0
39.8806	1	0	2	0	1	0	0	0	1	0	1	0	1	25.4333	0
39.9278	1	0	2	0	1	1	1	0	2	0	0	0	1	24.8667	0
65.8694	0	0	1	2	1	1	0	0	2	0	0	1	1	25.5667	0
58.9306	0	0	1	1	1	1	0	0	1	0	1	0	1	24.8333	0
65.8833	0	0	2	0	1	0	0	0	1	0	1	0	0	25.4	0
55.9722	1	0	1	2	1	0	0	0	2	0	0	1	0	24.3333	0
52.8833	0	1	1	3	1	1	0	0	1	1	1	1	1	25.4	0
50.95	1	0	1	2	0	0	1	0	2	0	0	1	0	24.6	0
47.9639	0	0	1	1	1	1	0	0	2	0	0	0	1	24.4333	0
50.8917	1	0	1	2	1	1	0	0	2	1	0	1	1	25.3	0
48.9472	1	0	1	3	0	0	0	0	2	1	0	1	0	24.6333	0
35.9222	1	0	1	2	1	0		0	2	0	0	1	1	24.9333	0
43.9806	1	1	1	1	0	0	1	0	1	0	1	1	0	24.2333	0
49.0667	1	0	1	3	1	1	0	0	1	1	1	0	1	23.2	0
59.9056	0	1	1	2	1	0	0	0	1	0	1	1	1	25.1333	0
42.9194	1	0	1	2	1	1	0	0	1	0	1	1	1	24.9667	0
35.9778	1	0	2	0	0	0	1	0	2	0	0	0	1	24.2667	0
42.9278	1	0	1	2	1	1	0	0	1	1	1	0	1	24.8667	0
49.3944	1	0	2	0	1	1		0	2	0	0	0	1	31.2667	0
49.4861	1	0	1	2	1	1	0	0	2	0	0	1	1	30.1667	0
45.9194	1	0	1	1	1	1	0	0	2	0	0	1	1	24.9667	0
60.7472	1	0	1	3	1	1	0	0	2	1	1	0	1	27.0333	0
50.9417	1	0	1	3	0	0	1	0	2	1	0	1	0	24.7	0
46.9583	0	0	1	3	1	0	1	0	2	1	0	0	1	24.5	0
53.9222	1	0	1	3	1	1	0	0	2	0	0	1	1	24.9333	0
43.9611	1	0	1	1	1	1		0	2	0	0	0	1	24.4667	0
42.4222	1	0	2	0	1	0	1	0	2	0	0	0	1	18.9333	0
35.0083	1	0	1	1	1	1	0	0	2	0	0	1	1	23.9	0
40.9694	1	0	1	2	1	1	0	0	1	0	1	1	1	24.3667	0
49.8611	1	0	1	1	1	0	1	0	1	0	1	0	1	25.6667	0
56.6861	1	0	1	2	1	0	1	0	2	0	0	1	1	27.7667	0
40.425	1	0	1	2	1	1	1	0	1	1	1	0	1	18.9	0
51.8528	1	0	1	1	1	0	1	0	2	0	0	0	1	25.7667	0
48.9528	1	0	1	1	1	1	0	0	1	0	1	1	1	24.5667	0
38.9583	1	0	1	1	1	1	0	0	1	0	1	0	1	24.5	0
46.9056	1	0	1	1	0	0	1	0	1	0	1	1	1	25.1333	0
50.9417	1	0	1		1	1	0	0	2	0	0	1	1	24.7	0
40.0639	1	0	2	0	1	1	0	0	1	0	1	1	1	23.2333	0
59.45	1	0	1	1	1	1	0	0	1	0	1	0	1	30.6	0
48.3833	1	0	1	1	1	1	0	0	1	0	1	0	1	19.4	0
43.9472	1	0	1	2	1	1	0	0	2	1	0	0	1	24.6333	0
59.4944	1	0	1	1	1	0	1	0	1	0	1	0	0	30.0667	0
64.9528	1	0	1	2	1	0	0	0	2	0	0	1	1	24.5667	0
68.9333	1	0	1	2	0	0	0	0	2	0	0	0	0	24.8	0
44.9	1	0	1	2	1	1	0	0	1	1	1	0	1	25.2	0
58.4028	1	0	2	0	1	1	0	0	1	0	1	0	1	31.1667	0
43.9111	1	0	1	1	0	0	0	0	1	0	1	1	0	25.0667	0
64.9722	1	0	1	1	0	0	0	0	2	0	0	1	0	24.3333	0
54	1	0	1	1	1	1	0	0	1	0	1	0	1	24	0
47.9389	1	0	1	3	1	1	0	0	2	0	0	1	1	24.7333	0
32.8194	1	0	1	2	0	0	0	0	1	1	1	0	0	26.1667	0
48.4472	1	0	1	2	0	0	1	0	2	1	0	0	1	18.6333	0
59.7861	0	0	1	1	1	1	0	0	1	0	1	0	1	26.5667	0
61.4389	0	0	1	1	1	1	0	0	2	0	0	0	1	30.7333	0
36.8806	1	0	1	1	1	1	0	0	2	0	0	1	1	25.4333	0
49.4889	1	0	2	0	1	1	0	0	1	0	1	0	1	30.1333	0
45.95	1	0	1	2	1	1	0	0	1	0	1	1	1	24.6	0
33.8722	0	1	1	2	1	0	0	0	2	0	0	1	1	25.5333	0
49.8833	1	0	2	0	0	0		0	2	0	0	0	0	25.4	0
37.2194	1	0	1	1	0	0	1	0	2	0	0	0	0	33.3667	0
51.8806	1	0	1	1	1	0	1	0	2	0	0	0	1	25.4333	0
51.9028	1	0	1	3	1	1	0	0	2	0	0	1	1	25.1667	0
38.8694	1	0	1	2	1	1	1	0	2	0	0	0	1	25.5667	0
43.8611	1	0	1	1	1	1	1	0	1	0	1	1	1	25.6667	0
55.8806	0	0	1	1	1	0	1	0	2	0	0	1	1	25.4333	0
38.9889	1	0	1	1	0	0	1	0	2	0	0	0	0	24.1333	0
40.85	1	0	1	1	1	1	0	0	2	0	0	1	1	25.8	0
36.9944	0	0	1	1	1	1	0	0	1	0	1	1	0	24.0667	1	28.4
46.9528	1	0	1	1	1	1	0	0	1	0	1	0	1	24.5667	0
39.9194	1	0	1	1	1	1	0	0	1	0	1	1	1	24.9667	0
48.9556	1	1	1	1	1	1	0	0	2	0	0	0	1	24.5333	0
59.9806	0	1	1	1	0	0	0	0	1	0	1	1	0	24.2333	0
38.9639	0	0	1	1	1	1	0	0	2	0	0	0	1	24.4333	0
48.925	1	0	1	1	1	1	0	0	1	0	1	1	1	24.9	0
53.8806	1	1	2	0	0	0	1	0	2	0	0	0	0	25.4333	0
35.9194	1	0	1	3	1	0	1	0	2	1	0	0	1	24.9667	0
53.8833	1	0	1	3	1	0	0	0	1	1	1	0	1	25.4	0
37.9361	1	0	1	1	1	1	0	0	2	0	0	0	1	24.7667	0
56.8167	1	0	1	1	1	0	0	0	1	0	1	0	1	26.2	0
39.9528	1	0	1	1	1	1	0	0	1	0	1	1	1	24.5667	0
42.8306	1	0	2	0	1	1	0	0	2	0	0	0	1	26.0333	0
46.9111	1	1	1	2	1	1	0	0	2	0	0	1	1	25.0667	0
52.8722	0	0	1	1	1	1	0	0	2	0	0	1	1	25.5333	0
43.9361	1	0	1	1	1	1	1	0	1	0	1	1	1	24.7667	0
52.9139	1	0	1	2	0	0	0	0	2	0	0	1	1	25.0333	0
43.4472	1	1	1	2	1	0	0	0	2	1	1	0	1	18.6333	0
33.3472	1	0	1	2	0	0	0	0	1	1	1	0	0	19.8333	0
45.9583	1	0	1	1	0	0	0	0	1	0	1	1	0	24.5	0
37.8528	1	0	1	3	1	0	1	0	2	1	1	0	1	25.7667	0
47.9333	0	0	1	1	1	1	0	0	1	0	1	0	1	24.8	0
41.8806	1	0	2	0	1	1	0	0	2	0	0	0	1	25.4333	0
42.8194	1	0	1	2	1	1	0	0	1	0	0	1	1	26.1667	0
40.3778	1	0	1	2	1	1	0	0	1	1	1	0	1	19.4667	0
47.8889	1	0	1	2	0	0	0	0	1	0	1	1	0	25.3333	0
61.9028	0	0	1	1	1	1	0	0	1	0	1	0	1	25.1667	0
42.425	0	0	1	3	0	0		0	2	1	0	0	0	18.9	0
48.9222	1	1	1	1	1	0	0	0	1	0	1	0	1	24.9333	0
43.8417	1	0	1	1	1	1	0	0	1	0	0	0	1	25.9	0
45.7639	1	0	1	2	1	1	0	0	1	0	1	1	1	26.8333	0
41.9083	1	0	1	2	1	1	0	0	1	0	1	1	1	25.1	0
40.8694	1	0	2	0	1	0	1	0	1	0	1	0	1	25.5667	0
48.9472	0	0	2	0	1	1	0	0	1	0	1	0	1	24.6333	0
27.9111	1	0	1	3	0	0	0	0	2	1	1	0	0	25.0667	0
57.4361	1	0	1	3	1	1	0	0	2	1	1	0	1	30.7667	0
42.9139	1	1	1	1	1	1	0	0	2	0	0	0	1	25.0333	0
36.3889	1	0	1	2	1	1	1	0	1	1	1	0	1	31.3333	0
44.9	1	1	1	1	1	1	0	0	1	0	1	1	1	25.2	0
32.2889	1	0	1	3	0	0		0	1	1	1	0	0	32.5333	0
40.9167	1	1	1	1	1	1	1	0	1	0	1	1	1	25	0
39.9556	1	0	1	3	1	0	0	0	2	0	0	1	1	24.5333	0
38.8778	1	0	1	2	0	0	0	0	1	0	1	1	0	25.4667	0
48.9389	0	0	1	2	1	0	1	0	1	0	1	1	1	24.7333	0
42.9472	1	0	1	2	1	1	0	0	2	0	0	1	1	24.6333	0
67.9361	0	0	1	1	1	1	0	0	1	0	1	0	1	24.7667	0
45.925	1	1	1	1	1	1	0	0	1	0	1	1	1	24.9	0
45.9444	1	0	1	1	1	1	0	0	1	0	1	1	1	24.6667	0
41.8833	1	0	2	0	1	1		0	1	0	1	0	1	25.4	0
60.8528	1	0	1	1	1	0	0	0	1	0	1	0	1	25.7667	0
47.9556	1	0	1	1	1	1	0	0	1	0	1	0	1	24.5333	0
64.9333	1	0	1	2	0	0	1	0	1	0	0	1	0	24.8	0
50.35	1	1	1	2	1	1	0	0	2	1	1	0	1	31.8	0
43.8694	1	0	1	2	1	0	0	0	2	1	1	0	1	25.5667	0
45.9278	1	0	1	1	1	1	0	0	1	0	1	0	1	24.8667	0
39.9556	1	0	1	1	1	1	0	0	1	0	1	1	1	24.5333	0
43.4528	1	0	1	2	1	1	0	0	2	1	1	0	1	18.5667	0
46.9944	1	0	1	1	1	1	0	0	2	0	0	1	1	24.0667	0
59.0417	1	0	1	2	1	1	0	0	1	0	1	1	1	23.5	0
35.5444	1	0	1	2	0	0	0	0	2	1	1	0	0	29.4667	0
69.8306	0	0	1	1	1	1	0	0	1	0	1	0	1	26.0333	0
38.4833	1	0	1	1	1	1	0	0	2	0	0	1	1	18.2	0
43.95	1	0	1	2	1	1	1	0	2	0	0	1	1	24.6	0
36.5472	1	0	1	1	1	0	1	0	1	1	1	0	1	29.4333	0
47.8361	1	0	1	1	0	0	1	0	1	0	1	1	1	25.9667	1	34.5667
55.4667	1	0	2	0	1	0		0	2	0	0	0	1	18.4	0
41.4278	1	0	1	2	1	1	0	0	1	0	1	1	1	18.8667	0
47.9528	1	1	1	1	0	0	1	0	2	0	0	1	0	24.5667	0
64.9361	1	0	2	0	1	1	0	0	1	0	1	0	1	24.7667	0
42.9528	1	0	1	1	1	1	0	0	2	0	0	0	1	24.5667	0
53.9083	1	0	1	2	1	1	0	0	1	1	1	0	1	25.1	0
39.9667	1	0	1	1	1	1	0	0	1	0	1	0	1	24.4	0
45.8639	1	0	1	1	1	1	0	0	1	0	1	0	1	25.6333	0
53.9611	0	0	1	1	1	1	0	0	1	0	1	0	1	24.4667	0
38.925	1	0	1	2	1	1	0	0	1	0	0	1	1	24.9	0
61.2306	0	0	1	2	0	0	0	0	1	1	1	0	0	21.2333	0
53.8889	0	0	1	2	0	0	1	0	2	0	0	1	0	25.3333	0
49.4583	1	0	1	1	1	1	1	0	2	0	0	1	1	18.5	0
52.4639	1	0	1	1	1	1	0	0	1	0	1	0	1	18.4333	0
39.8639	1	0	1	3	0	0	0	0	1	1	1	1	1	25.6333	0
57.4417	1	0	1	1	0	0	1	0	2	0	0	0	0	30.7	0
41.9972	1	0	1	1	0	0	0	0	1	0	1	1	0	24.0333	0
51.9333	1	0	1	1	1	1	0	0	1	0	1	1	1	24.8	0
45.4139	0	0	1	2	1	1	0	0	1	1	1	0	1	31.0333	0
35.9361	1	0	2	0	1	0	1	0	1	0	1	0	1	24.7667	0
52.1222	1	0	1	2	0	0	0	0	1	0	1	1	0	22.5333	0
34.1778	1	1	2	0	1	1		0	1	0	0	0	0	21.8667	0
58.975	1	0	1	2	0	0	0	0	2	0	1	1	0	24.3	0
43.9028	1	0	1	3	1	1	0	0	1	0	1	1	1	25.1667	0
48.3722	1	0	1	3	1	1	0	0	2	1	0	0	1	31.5333	0
54.9528	1	0	1	1				0	1	0	1	0	1	24.5667	0
43.225	1	0	2	0	1	1	0	0	1	0	1	0	1	21.3	0
50.4361	0	1	1	1	1	0	1	0	1	0	1	1	1	18.7667	0
41.4444	1	0	1	2	0	0	1	0	1	1	1	0	0	30.6667	0
62.8278	0	0	1	1	1	1	0	0	1	0	1	1	1	26.0667	0
50.9361	1	0	2	0	1	1		0	1	0	1	0	1	24.7667	0
36.8528	0	0	1	2	0	0	1	0	2	1	0	1	0	25.7667	0
47.9528	1	0	1	2	1	1	0	0	2	1	1	0	1	24.5667	0
61.4333	1	0	1	1	1	1	0	0	1	0	1	0	1	18.8	0
49.4667	1	0	1	1	1	1	0	0	2	0	0	1	1	18.4	0
43.4611	1	0	1	1	1	1	0	0	1	0	1	1	1	18.4667	0
49.4806	1	0	1	1	1	1	0	0	1	0	1	0	1	18.2333	0
53.3972	1	0	1	1	0	0	0	0	1	0	1	1	0	19.2333	0
46.4028	1	0	2	0	1	0		0	1	0	1	0	0	19.1667	0
64.9222	0	0	2	0	0	0	1	0	2	0	0	0	0	24.9333	0
48.9667	1	0	1	2	0	0	1	0	2	1	1	0	0	24.4	0
62.3944	1	0	1	3	1	1	0	0	1	0	1	1	1	19.2667	0
65.3889	0	0	1	1	1	0	0	0	1	0	1	0	1	19.3333	0
60.4722	1	0	2	0	0	0	1	0	1	0	1	0	0	18.3333	0
55.7861	1	0	1	1	0	0	0	0	1	0	1	0	0	26.5667	0
37.2472	1	0	1	3	1	0	0	0	2	1	1	0	1	21.0333	0
60.425	0	0	2	0	0	0		0	1	0	1	0	0	18.9	0
50.9528	1	0	1	2	1	0	0	0	1	1	1	0	1	24.5667	0
41.8972	1	0	1	1	1	0	0	0	2	0	0	1	1	25.2333	0
45.9361	1	1	1	1	1	1	0	0	1	0	1	1	1	24.7667	0
69.9639	1	0	1	2	1	0	0	0	2	0	0	0	1	24.4333	0
44.925	1	0	1	1	1	1	0	0	1	0	1	0	1	24.9	0
63.9278	0	0	1	2	1	0	0	0	1	1	1	0	1	24.8667	0
73.4444	1	0	2	0	0	0	1	0	2	0	0	0	0	18.6667	0
51.45	1	0	1	3	0	0	0	0	1	1	1	1	0	30.6	0
50.9667	0	0	1	3	0	0	1	0	2	1	1	0	0	24.4	0
39.375	1	0	2	0	1	0	1	0	2	0	0	0	1	31.5	0
51.9389	1	0	1	2	1	0	1	0	1	0	1	1	1	24.7333	0
54.3722	1	0	1	1	1	1	0	0	1	0	1	0	1	19.5333	0
57.3889	1	1	1	2	1	0	0	0	1	0	1	1	1	31.3333	0
43.9694	0	0	1	1	1	1	0	0	2	0	1	1	1	24.3667	0
56.4556	1	0	1	1	1	0	0	0	1	0	0	1	1	30.5333	0
50.6972	1	0	1	1	0	0	1	0	2	0	0	0	0	27.6333	0
56.9583	1	0	1	1	1	1	0	0	2	0	0	0	1	24.5	0
55.3472	0	0	1	2	1	1	1	0	2	0	0	1	1	31.8333	0
46.9333	1	0	1	2	1	1	1	0	2	1	1	0	1	24.8	0
43.9167	1	0	1	1	1	1	0	0	1	0	1	0	1	25	0
67.4417	0	0	2	0	1	1		0	1	0	1	0	1	30.7	0
51.275	1	0	2	0	0	0	1	0	1	0	1	0	0	32.7	0
59.9056	1	0	1	2	0	0	0	0	1	1	1	0	0	25.1333	0
61.4722	0	0	1	1	1	1	0	0	2	0	0	0	1	30.3333	0
59.3611	0	0	2	0	1	1	0	0	1	0	1	0	1	31.6667	0
53.3861	1	0	1	1	0	0	1	0	1	0	1	0	0	31.3667	0
49.4833	1	0	1	1	0	0	0	0	1	0	1	0	0	30.2	1	54.5333
42.0417	0	0	1	1	1	1	0	0	1	0	1	1	1	23.5	0
61.4306	0	0	1	2	1	0		0	2	0	1	1	1	30.8333	0
47.8528	1	0	1	1	1	1	0	0	1	0	1	0	1	25.7667	0
39.5	1	0	1	1	1	1	0	0	1	0	1	0	1	30	0
53.8	1	0	1	1	1	0	0	0	2	0	0	0	1	26.4	0
35.9417	1	0	2	0	1	1	0	0	1	0	1	0	1	24.7	0
49.4806	1	0	1	1	1	0	0	0	1	0	1	1	1	30.2333	0
40.9139	1	0	1	1	1	1	0	0	1	0	1	1	1	25.0333	0
38.3722	1	0	1	2	1	0		0	1	0	1	1	1	31.5333	0
40.8889	1	0	1	1	1	1	0	0	1	0	1	0	0	25.3333	0
54.1917	1	0	2	0	1	1		0	1	0	1	0	1	33.7	0
49.4278	0	0	1	1	1	1	0	0	2	0	0	0	1	30.8667	0
60.8778	1	0	1	1	1	1	0	0	2	0	0	0	1	25.4667	0
68.925	1	0	1	3	1	1	0	0	2	1	1	1	1	24.9	0
39.3694	1	0	2	0	0	0	1	0	1	0	1	0	0	31.5667	1	28.2667
43.0472	1	0	1	1	0	0	0	0	1	0	1	0	0	23.4333	0
64.2833	0	1	1	1	0	0	1	0	2	0	0	0	0	32.6	0
68.9944	1	0	1	3	1	0	0	0	2	1	1	0	1	24.0667	0
52.9111	1	1	1	1	0	0	0	0	2	0	0	0	0	25.0667	0
47.7333	1	0	1	2	0	0	1	0	1	1	1	0	0	27.2	0
48.9556	1	0	1	1	1	1	0	0	1	0	1	0	1	24.5333	0
36.9028	1	0	1	2	1	1	0	0	2	0	0	0	1	25.1667	0
39.0167	1	0	1	1	0	0	0	0	1	0	1	1	0	23.8	0
38.95	1	0	1	2	1	1	0	0	1	1	1	0	1	24.6	0
46.8194	1	0	1	3	1	1	0	0	1	0	1	1	1	26.1667	0
49.9861	0	0	1	3	0	0	0	0	2	1	1	0	0	24.1667	0
46.9361	1	0	1	2	1	1	0	0	1	1	1	0	1	24.7667	0
56.8611	1	0	1	3	1	1	0	0	2	0	1	1	1	25.6667	0
37.9417	1	0	1	2	1	1	0	0	1	1	1	0	1	24.7	0
45.8806	0	0	1	3	1	1	0	0	2	1	1	0	1	25.4333	0
40.825	1	0	1	2	1	1	0	0	2	0	1	0	1	26.1	0
54.8222	1	0	1	3	1	1	0	0	2	0	1	1	1	26.1333	0
55.4167	0	0	1	1	1	0	0	0	2	0	0	0	1	31	0
32.925	1	0	1	3	0	0	1	0	2	1	0	1	0	24.9	0
40.3833	1	0	1	1	1	1	0	0	1	0	1	0	1	31.4	0
47.925	1	1	1	1	1	1	0	0	1	0	1	0	1	24.9	0
47.9	1	0	1	1	1	1	0	0	2	0	0	0	1	25.2	0
39.8417	1	0	1	1	1	1	0	0	1	0	1	0	1	25.9	0
73.9444	1	0	1	1	1	1	0	0	1	0	1	0	1	24.6667	0
64.9194	1	0	1	3	0	0	1	0	2	1	1	0	0	24.9667	0
56.9	1	0	1	2	1	1	0	0	1	1	1	0	1	25.2	0
51.9056	1	1	2	0	1	1	0	0	1	0	1	0	1	25.1333	0
41.8361	1	0	1	2	0	0	1	0	2	1	1	0	0	25.9667	0
44.9417	1	0	1	1	1	1	0	0	1	0	1	0	1	24.7	0
51.9917	1	0	2	0	0	0	1	0	1	0	1	0	0	24.1	0
45.9333	1	1	1	2	0	0	0	0	2	0	0	0	0	24.8	0
35.9472	1	0	1	1	0	0	0	0	2	0	0	1	0	24.6333	0
64.9139	1	0	2	0	0	0	1	0	1	0	1	0	0	25.0333	0
48.0194	1	0	1	3	1	1	0	0	2	1	1	0	1	23.7667	0
44.3778	1	0	1	2	1	1	0	0	1	0	1	1	1	31.4667	0
52.4389	1	0	1	2	0	0	1	0	2	0	0	1	0	30.7333	0
53.8889	1	0	1	3	0	0	1	0	2	0	1	0	0	25.3333	0
39.9389	1	0	1	2	1	0	0	0	1	0	1	1	1	24.7333	0
58.9556	0	0	1	2	0	0	1	0	1	1	1	0	0	24.5333	0
46.9056	0	1	1	3	0	0	0	0	2	1	1	1	0	25.1333	0
38.8528	1	0	1	2	1	1	0	0	2	1	1	0	1	25.7667	0
46.0917	1	0	1	3	1	0	0	0	2	1	1	0	1	22.9	0
31.0056	1	0	1	2	1	1	0	0	1	1	1	0	1	23.9333	0
45.8472	1	0	1	3	0	0	0	0	2	1	1	0	0	25.8333	0
60.9528	0	0	1	1	1	0	0	0	1	0	1	0	1	24.5667	0
57.4417	1	0	1	2	1	1	0	0	1	0	1	0	1	30.7	0
45.975	1	0	1	2	1	0	0	0	2	0	1	0	1	24.3	0
48.7361	0	0	1	1	1	1	0	0	1	0	1	1	1	27.1667	0
47.7472	1	1	1	1	1	1	0	0	1	0	1	0	1	27.0333	0
58.3694	1	0	1	3	0	0	0	0	2	1	1	0	0	19.5667	0
46.8528	1	0	1	1	1	1	0	0	1	0	1	0	1	25.7667	0
42.4722	1	0	1	2	0	0	1	0	2	0	0	0	0	30.3333	0
51.6861	1	0	1	2	1	0	0	0	1	0	1	1	1	27.7667	0
50.8639	1	0	1	1	1	1	0	0	1	0	1	0	1	25.6333	0
64.6917	1	0	1	2	0	0	0	0	1	0	1	0	0	27.7	0
61.4028	1	1	1	2	0	0	0	0	1	1	1	0	0	19.1667	0
40.3222	1	0	1	2	0	0	0	0	1	1	1	0	0	20.1333	0
57.0722	1	1	1	1	1	0	1	0	1	0	1	1	1	23.1333	1	31
46.9472	1	0	1	3	1	1	0	0	1	0	1	1	1	24.6333	0
48.9583	1	0	1	1	0	0	1	0	1	1	1	0	0	24.5	0
44.9583	1	0	1	1	1	1	0	0	1	0	1	0	1	24.5	0
57.9222	0	0	1	2	1	0	1	0	1	0	1	0	1	24.9333	0
57.6444	1	0	1	3	0	0	0	0	2	0	0	1	0	28.2667	0
53.9417	1	0	1	1	1	0	0	0	2	0	0	0	1	24.7	0
45.6	1	0	1	1	1	1	0	0	1	0	1	0	1	28.8	0
45.7278	1	0	1	2	1	1	0	0	2	0	0	1	1	27.2667	0
44.9889	1	0	1	2	1	0	0	0	2	1	1	0	1	24.1333	0
43.9778	1	0	1	2	0	0	0	0	1	1	1	1	0	24.2667	0
51.9056	1	0	1	1	1	0	0	0	2	0	1	0	1	25.1333	0
39.0083	1	0	1	2	1	1	1	0	2	0	0	0	1	23.9	0
36.8778	1	0	1	2	0	0	0	0	2	0	1	1	1	25.4667	0
42.9556	1	0	1	1	1	1	0	0	2	0	0	1	1	24.5333	0
56.9444	1	0	1	2	1	1	0	0	1	0	1	1	1	24.6667	0
68.9306	0	0	1	1	1	1	0	0	2	0	0	0	1	24.8333	0
39.1639	1	0	2	0	1	1	0	0	1	0	1	1	1	22.0333	0
42.9611	0	0	1	2	0	0	0	0	1	1	1	1	0	24.4667	0
45.9639	1	0	1	1	1	0	0	0	2	0	0	0	1	24.4333	0
47.9639	1	0	1	1	1	1	0	0	1	0	1	0	1	24.4333	0
43.375	1	0	1	2	0	0	0	0	1	0	1	1	0	19.5	0
40.925	1	0	2	0	1	1	0	0	2	0	0	1	1	24.9	0
40.9167	1	0	1	2	1	1	0	0	2	0	0	0	1	25	0
71.8472	0	0	1	2	1	1	0	0	1	0	1	0	1	25.8333	0
42.9417	1	0	1	2	0	0	1	0	2	0	0	0	0	24.7	0
37.8889	1	0	1	2	1	1	0	0	1	0	1	0	1	25.3333	0
55.275	1	0	1	1	1	1	0	0	1	0	1	0	1	20.7	0
48.8639	0	0	1	2	1	1	0	0	1	0	1	1	1	25.6333	0
43.9972	1	0	1	1	1	1	0	0	2	0	0	0	1	24.0333	0
58.8306	1	0	1	2	0	0	0	0	1	0	1	1	0	26.0333	0
51.9528	1	0	1	1	1	1	0	0	1	0	1	0	1	24.5667	0
54.8583	1	0	1	1	1	0	0	0	1	0	1	0	1	25.7	0
52.8194	1	0	1	2	1	0	0	0	1	0	1	0	1	26.1667	0
45.9778	1	0	1	1	1	1	0	0	2	0	0	0	1	24.2667	0
43.9861	1	0	1	2	1	1	0	0	1	0	1	0	1	24.1667	0
46.2889	1	0	1	1	0	0	0	0	1	0	1	1	0	20.5333	0
41.9917	1	0	1	1	0	0	0	0	2	0	0	0	0	24.1	0
55.0083	0	0	1	2	1	0	0	0	1	0	1	1	1	23.9	0
64.95	0	0	1	1	0	0	0	0	2	0	0	0	1	24.6	0
58.9222	1	0	1	1	1	0	0	0	1	0	1	0	1	24.9333	0
60.85	1	0	1	1	1	0	0	0	1	0	1	0	1	25.8	0
31.0472	1	0	1	1	1	1	0	0	1	0	1	0	1	23.4333	0
46.7667	1	0	1	1	1	1	0	0	2	0	0	0	1	26.8	0
53.0083	1	0	2	0	1	1	0	0	2	0	0	0	1	23.9	0
60.8833	1	0	1	2	1	1	0	0	2	0	0	0	1	25.4	0
52.8833	1	0	2	0	1	1	0	0	1	0	1	0	1	25.4	0
51.7139	0	1	2	0	1	1	0	0	1	0	1	1	1	27.4333	0
58.9944	1	0	1	2	1	0	0	0	2	0	0	1	1	24.0667	0
51.7833	1	0	1	1	1	1	0	0	2	0	0	0	1	26.6	0
38.0306	1	0	1	2	0	0	1	0	2	0	1	0	0	23.6333	0
44	1	0	1	1	1	1	0	0	2	0	0	0	1	24	0
40.9111	1	0	2	0	1	1	1	0	2	0	0	1	1	25.0667	0
34.9667	0	0	1	2	1	1	1	0	2	0	0	0	1	24.4	0
41.9694	1	1	1	2	1	1	0	0	2	0	0	1	1	24.3667	0
46.7583	1	0	1	2	1	1	0	0	1	0	1	1	1	26.9	0
56.8417	0	0	1	2	1	0	1	0	1	0	1	0	1	25.9	0
53.8806	1	0	1	2	0	0	0	0	1	0	1	1	0	25.4333	0
38.9639	1	0	1	1	1	1	0	0	1	0	1	0	1	24.4333	0
48.9694	0	0	1	1	1	1	0	0	1	0	1	0	1	24.3667	0
45	0	0	2	0	1	1	0	0	1	0	1	1	1	24	0
48.9417	1	0	1	1	1	0	1	0	2	0	0	0	1	24.7	0
42.2639	1	0	2	0	1	1		0	2	0	0	0	1	20.8333	0
56.9694	1	0	1	2	1	0	1	0	1	0	1	1	1	24.3667	0
47.8778	1	0	1	1	1	0	0	0	1	0	1	0	1	25.4667	0
62.9944	0	0	1	2	1	0	0	0	2	0	0	0	1	24.0667	0
32.9528	1	0	1	1	1	1	0	0	1	0	1	0	1	24.5667	0
50.9389	1	1	1	1	1	0	0	0	1	0	1	0	1	24.7333	0
45.2694	1	0	1	1	0	0	1	0	2	0	0	0	0	20.7667	0
42.8083	1	0	1		1	1	1	0	1	1	1	0	1	26.3	0
50.8278	1	0	1	2	1	1	0	0	2	0	0	1	1	26.0667	0
64.8056	1	1	1	1	1	1	0	0	2	0	0	0	1	26.3333	0
54.9361	1	0	1	2	1	1	0	0	1	0	1	0	1	24.7667	0
54.9889	0	0	2	0	0	0	0	0	2	0	0	0	0	24.1333	0
40.775	1	0	2	0	1	1		0	2	0	0	0	1	26.7	0
65.9556	1	0	1	1	0	0	1	0	2	0	0	0	0	24.5333	0
54.975	1	0	1	1	1	1	1	0	1	0	1	0	1	24.3	0
46.9472	1	0	1	1	0	0	1	0	1	0	1	0	0	24.6333	0
42.9583	1	0	1	1	1	0	0	0	2	0	0	1	1	24.5	0
41.9722	1	0	1	2	0	0	1	0	2	0	0	1	0	24.3333	0
50.9944	1	0	2	0	0	0	1	0	2	0	0	0	0	24.0667	0
38.9306	1	1	1	1	1	1	0	0	1	0	1	0	1	24.8333	0
46.0972	1	0	1	3	1	0	0	0	2	0	1	1	1	22.8333	0
38.8972	1	0	1	1	1	1	0	0	2	0	0	0	1	25.2333	0
56.925	1	0	2	0	0	0	1	0	2	0	0	0	0	24.9	0
54.8917	0	0	1	2	1	1	0	0	1	0	1	1	1	25.3	0
43.925	1	0	1	1	1	1	0	0	2	0	0	0	1	24.9	0
53.8417	1	0	1	1	1	1	0	0	2	0	0	0	1	25.9	0
55.95	1	0	2	0	0	0	1	0	1	0	1	0	0	12.6	0
39.0389	1	0	1	2	1	1	0	0	2	0	1	0	1	23.5333	0
68.3083	1	1	2	0	1	1	0	0	1	0	1	1	1	20.3	0
54.95	1	0	1	1	1	0	1	0	2	0	0	0	1	24.6	0
53.9028	0	0	1	1	0	0	0	0	1	0	1	0	0	25.1667	0
54.5028	0	0	1	1	0	0	1	0	1	0	1	0	0	17.9667	0
49.9833	1	0	1	1	1	1	1	0	2	0	0	0	1	24.2	0
47.9472	1	0	1	1	1	1	1	0	1	0	1	0	1	24.6333	0
40.4278	1	0	1	2	1	0	0	0	2	1	0	1	1	18.8667	0
35.9778	1	0	1	1	1	1	1	0	2	0	0	0	1	24.2667	0
59.2889	1	0	1	2	1	1	0	0	1	0	1	0	1	20.5333	0
57.9639	0	0	1	1	0	0	1	0	1	0	1	0	1	24.4333	0
57.9639	1	0	2	0	1	0		0	1	0	1	0	1	24.4333	0
45.9778	1	0	1	2	1	0	0	0	1	0	1	0	1	24.2667	0
49.0861	1	0	1	2	1	1	0	0	2	0	1	1	1	22.9667	0
49.9889	1	0	1	1	1	1	0	0	1	0	1	0	1	24.1333	0
43.4278	1	0	1	2	1	1	0	0	1	0	1	0	1	18.8667	0
43.3917	1	0	2	0	1	1		0	1	0	1	1	1	19.3	0
54.9417	1	0	1	2	1	1	0	0	1	0	1	0	1	12.7	0
53.8917	1	0	1	2	0	0	1	0	2	0	1	0	1	13.3	0
48.925	1	0	1	1	1	1	0	0	2	0	0	0	1	24.9	0
69.975	1	0	1	2	0	0	1	0	2	0	1	1	1	60.3	0
67.9056	1	0	2	0	1	1	0	0	1	0	1	0	1	61.1333	0
63.8806	1	0	1	2	0	0	1	0	2	0	1	1	0	37.4333	0
47.1583	1	0	1	1	1	1	0	0	2	0	0	0	1	58.1	0
39.9806	1	0	1	2	1	1	0	0	2	0	1	0	1	60.2333	0
54.9694	1	0	1	1	1	0	0	0	1	0	1	0	1	60.3667	0
63.8472	1	0	1	1	0	0	0	0	1	0	1	0	1	85.8333	0
60.3889	1	0	1	1	1	1		0	2	0	0	0	1	55.3333	0
36.4222	1	0	1	1	1	1	1	0	1	0	1	0	1	90.9333	0
41.4611	1	0	1	2	1	1	0	0	1	1	1	0	1	54.4667	0
60.9639	1	0	1	1	1	1	0	0	2	0	0	0	1	60.4333	0
52.0028	1	0	1	2	0	0	0	0	1	0	1	0	0	59.9667	0
59.9944	1	0	1	2	1	0	0	0	2	0	0	0	1	60.0667	0
68.1806	1	0	1	1	1	1	0	0	2	0	0	0	1	57.8333	0
39.9722	1	0	1	2	1	1	0	0	1	0	1	0	1	60.3333	0
45.7083	1	0	1	1	1	1	0	0	2	0	0	0	1	75.5	0
50.2889	1	0	1	1	1	1	0	0	1	0	1	1	1	56.5333	0
60.6944	1	0	1	1	0	0	0	0	1	0	1	1	0	39.6667	0
41.3778	1	0	1	2	1	1	0	0	1	0	1	1	1	43.4667	0
51.0889	1	0	1	1	0	0	0	0	1	0	1	0	0	58.9333	0
56.9111	1	0	1	1	1	0	0	0	1	0	0	0	1	37.0667	0
65.9	1	0	1	1	1	1	0	0	1	0	1	0	1	61.2	0
70.2583	1	0	1	1	1	1	0	0	2	0	0	0	1	56.9	0
44.9083	1	0	1	2	1	1	0	0	1	1	1	0	1	37.1	0
56.9639	1	0	1	2	1	1	0	0	2	0	0	0	1	60.4333	0
50.9944	1	0	1	2	1	1	0	0	1	0	1	0	1	60.0667	0
51.9611	1	0	1	1	1	1	0	0	1	0	1	0	1	60.4667	0
68.9472	1	0	1	1	0	0	0	0	1	0	1	1	0	36.6333	0
54.3472	1	0	1	2	0	0	1	0	2	0	1	1	0	43.8333	0
54.8889	1	0	1	1	0	0	1	0	1	0	1	1	0	37.3333	0
46.9111	1	0	1	1	1	1	0	0	2	0	0	0	1	109.067	0
45.3833	1	0	1	2	1	1	0	0	2	0	1	0	1	67.4	0
45.9333	1	0	2	0	1	1	0	0	2	0	0	0	1	60.8	0
55.9556	1	0	1	2	0	0	1	0	2	1	1	1	0	36.5333	0
32.7694	1	0	2	0				0	1	0	1	1	1	146.767	0
39.1694	1	0	2	0	1	1	0	0	1	0	1	0	1	57.9667	0
33.6611	1	0	1	1	1	1	0	0	1	0	1	0	1	64.0667	0
49.2472	1	0	2	0	1	1		0	2	0	0	0	1	57.0333	0
51.325	1	0	1	1	1	1	1	0	1	0	1	1	1	56.1	0
59.8361	1	0	2	0	1	1	0	0	1	0	1	0	1	61.9667	0
39.2472	1	0	2	0	1	1	0	0	1	0	1	0	1	57.0333	0
66.3722	1	0	1	1	1	1	0	0	2	0	0	0	1	55.5333	0
48.9167	1	0	1	1	1	0	1	0	1	0	0	1	1	121	0
41.0583	1	0	1	1	1	1	0	0	1	0	1	0	1	59.3	0
37.3583	1	0	1	1	1	1		0	1	0	1	0	1	55.7	0
48.4333	1	0	2	0	1	1		0	2	0	0	0	1	54.8	0
46.2917	1	0	2	0	1	1		0	1	0	1	0	1	56.5	0
47.4722	1	0	1	3	1	0	0	0	2	1	1	0	1	54.3333	0
54.975	1	0	1	2	1	1	0	0	1	0	0	0	1	60.3	0
64.3639	1	0	1	1	1	1	0	0	1	0	1	0	1	43.6333	0
40.9944	1	0	1	1	1	1	0	0	1	0	1	0	1	60.0667	0
39.5972	1	0	1	3	1	1	0	0	2	0	1	1	1	52.8333	0
59.8972	1	0	1	2	1	1	0	0	2	0	1	0	1	61.2333	0
61.8028	1	0	2	0	1	1	0	0	1	0	1	0	1	62.3667	0
71.1056	1	0	1	1	0	0	0	0	2	0	0	0	0	58.7333	0
50.9944	1	0	2	0	1	1	0	0	1	0	1	0	1	60.0667	0
58.9722	1	0	1	1	1	1	0	0	2	0	1	0	1	60.3333	0
58.0028	1	0	1	2	1	1	0	0	1	0	1	0	1	59.9667	0
51.8167	1	0	1	1	1	0	0	0	1	0	1	0	1	62.2	0
45.0611	1	0	1	2	1	1	0	0	2	1	1	1	1	167.267	0
46.8861	1	0	1	2	1	0	0	0	1	0	1	1	1	37.3667	1	55.4667
30.9833	1	0	1	1	1	1	0	0	1	0	1	0	1	60.2	0
68.975	1	0	1	1	1	1	0	0	1	0	1	0	1	60.3	0
46.1194	1	0	1	3	1	1	1	0	2	0	1	0	1	94.5667	0
61.9667	1	0	1	2	1	1		0	1	0	1	0	1	60.4	0
47.0139	1	0	1	1	0	0	0	0	1	0	1	0	1	59.8333	0
43.0194	1	0	2	0	1	1	0	0	1	0	1	0	1	131.767	0
66.0833	1	0	2	0	1	1		0	1	0	1	0	1	59	0
62.8306	1	0	1	2	1	1		0	2	0	1	0	1	62.0333	0
58.9889	1	0	1	2	1	0	0	0	2	0	1	0	1	60.1333	0
53.4583	1	0	1	1	1	0	0	0	1	0	1	0	1	54.5	0
35.5278	1	0	2	0	1	1		0	1	0	1	0	1	41.6667	0
40.9083	1	0	1	2	1	0	0	0	2	1	1	0	1	37.1	0
64.4444	1	0	1	2	0	0	0	0	1	0	1	0	0	54.6667	0
46.9972	1	0	1	1	1	0	0	0	1	0	0	0	1	60.0333	0
69.0028	1	0	1	1	1	1	0	0	2	0	0	0	1	59.9667	0
52.2333	1	0	1	1	1	1	0	0	2	0	0	1	1	57.2	0
59.4139	1	0	2	0	1	1		0	2	0	0	0	1	55.0333	0
42.0444	1	0	1	1	1	0	1	0	2	0	0	0	1	59.4667	0
46.3917	1	0	2	0	0	0	0	0	1	0	0	0	0	55.3	0
51.9583	1	0	1	1	1	1	0	0	1	0	1	0	1	60.5	0
59.9444	1	0	1	2	1	0	0	0	2	1	1	0	0	60.6667	0
36.8583	1	0	1	2	1	1	0	0	2	0	1	0	1	73.7	0
42.6972	1	0	1	2	1	1	0	0	2	0	0	1	1	63.6333	0
45.5028	1	0	1	3	1	0	0	0	2	1	0	0	1	89.9667	0
46.4028	1	0	1	2	1	1	0	0	1	0	1	1	1	55.1667	0
49.8222	1	0	1	1	1	1	0	0	1	0	1	0	1	62.1333	0
56.2361	1	0	2	0	0	0	1	0	2	0	0	0	0	57.1667	0
41.925	1	0	1	2	1	0	0	0	1	0	1	0	1	36.9	0
37.7278	1	0	1	1	1	1	0	0	1	0	1	0	1	63.2667	0
36.3306	1	0	1	1	1	1	0	0	1	0	1	0	1	56.0333	0
51.0028	1	0	1	1	1	1	0	0	2	0	0	0	1	59.9667	0
39.0167	1	0	1	2	1	1	0	0	1	0	1	0	1	59.8	0
49.5111	1	0	1	2	1	1	0	0	1	0	1	1	1	41.8667	0
73.3167	1	0	1	1	1	0		0	1	0	1	0	1	56.2	0
44.8194	1	0	1	1	1	0	0	0	1	0	1	0	1	62.1667	0
61.4111	1	0	2	0	0	0	1	0	1	0	1	0	1	55.0667	0
32.8111	1	0	1	2	1	0	0	0	2	1	1	0	1	62.2667	0
39.025	1	0	1	1	1	1	0	0	2	0	0	0	1	59.7	0
57.9444	1	0	2	0	1	0		0	1	0	1	0	1	60.6667	0
45.0472	1	0	1	1	1	0		0	1	0	1	0	1	59.4333	0
43.6694	1	0	2	0	0	0	1	0	1	0	0	0	0	87.9667	0
41.5056	1	0	1	2	1	1	0	0	2	0	1	1	1	41.9333	0
42.8333	1	0	1	1	1	1	0	0	1	0	1	0	1	38	0
37.9639	1	0	1	2	0	0	0	0	1	0	1	0	0	60.4333	0
48.9917	1	0	2	0	1	1		0	1	0	0	0	1	60.1	0
51.3806	1	0	2	0	1	0		0	1	0	0	0	1	55.4333	0
50.3139	1	0	1	2	1	1	0	0	1	0	1	0	1	56.2333	0
60.2972	1	0	1	1	0	0	1	0	2	0	0	0	0	56.4333	0
50.7806	1	0	1	2	0	0	0	0	2	0	1	0	1	62.6333	0
66.9917	1	0	1	2	0	0	0	0	2	0	0	1	0	60.1	0
59.9194	1	0	1	2	1	0	0	0	2	0	0	0	1	60.9667	0
48.9611	1	0	1	2	0	0	0	0	1	0	1	0	0	60.4667	0
55.9194	1	0	1	1	0	0	0	0	1	0	0	0	1	60.9667	0
46.9917	1	0	1	2	1	0	0	0	2	0	1	0	1	60.1	0
37.8333	1	0	1	3	1	0	0	1	2	0	1	0	1	62	0
53.0167	1	0	1	1	1	0	0	0	2	0	0	0	1	59.8	0
60.0222	1	0	1	1	1	0	0	0	2	0	0	0	1	59.7333	0
47.0139	1	0	1	2	1	0	0	0	1	0	1	0	1	59.8333	0
47.0028	1	0	1	1	1	0	0	0	1	0	1	0	1	59.9667	0
68.9778	1	0	1	1	1	0		0	2	0	0	0	1	60.2667	0
45.7306	1	0	2	0	1	1	0	0	1	0	1	0	1	63.2333	0
46.9722	1	0	1	2	1	0	0	0	2	0	0	0	1	60.3333	0
48.4806	1	0	1	2	1	1	1	0	1	1	1	0	1	54.2333	0
54.0583	1	0	2	0	1	0	0	0	1	0	1	0	1	59.3	0
47.4583	1	0	1	2	1	1	0	0	2	1	1	0	1	54.5	0
53.9778	1	0	1	1	1	0	0	0	1	0	1	0	1	60.2667	0
49.9917	1	0	1	1	1	0	0	0	1	0	1	0	1	60.1	0
42.9778	1	0	1	2	0	0	0	0	2	0	0	0	0	60.2667	0
32.9944	1	0	1	1	0	0	0	0	1	0	1	0	0	60.0667	0
50.0083	1	0	1	1	0	0	0	0	1	0	1	0	0	59.9	0
50.9944	1	0	2	0	1	1		0	1	0	1	0	1	60.0667	0
66.9667	1	0	1	2	1	1	0	0	2	0	1	0	1	60.4	0
45.9972	1	0	1	2	1	0	1	0	1	1	1	0	1	60.0333	0
51.9361	1	0	1	2	1	0	0	0	1	1	0	0	1	60.7667	0
49.4861	1	0	1	2	1	1	0	0	1	1	1	0	1	54.1667	0
53.9667	1	0	1	1	1	1	0	0	1	0	1	0	1	60.4	0
48.975	1	0	1	2	1	0	0	0	2	0	0	0	1	60.3	0
52.9778	1	0	2	0	1	1		0	2	0	0	0	1	60.2667	0
43.0472	1	0	1	2	1	1	0	0	1	0	1	0	1	59.4333	0
38.975	1	0	2	0	1	1	0	0	2	0	0	0	1	60.3	0
49.675	1	0	1	2	1	1	0	0	1	0	1	0	1	63.9	0
54.9944	1	0	1	1	1	1	0	0	1	0	1	0	1	60.0667	0
50.0056	1	0	1	3	0	0	1	0	2	0	1	0	1	59.9333	0
46.0139	1	0	1	1	0	0	0	0	1	0	1	0	0	59.8333	0
70.9833	1	0	1	2	1	1	0	0	1	0	1	0	1	60.2	0
42.7028	1	0	1	2	1	1	0	0	2	0	0	1	1	63.5667	0
51.9944	1	0	1	1	0	0		0	2	0	0	0	0	60.0667	0
33.6833	1	0	2	0	1	0		0	2	0	0	0	0	63.8	0
30.0861	1	0	2	0	1	0	0	0	1	0	1	0	0	58.9667	0
50.3139	1	0	2	0	1	1	1	0	1	0	1	0	1	56.2333	1	72.8
47.9778	1	0	1	2	1	1	0	0	1	0	1	0	1	60.2667	0
59.0139	1	0	2	0	1	1	0	0	1	0	1	0	1	59.8333	0
59.7917	1	0	1	3	0	0	1	0	2	1	0	1	0	62.5	0
50.025	1	0	1	1	0	0	0	0	2	0	0	0	0	59.7	0
68.2722	1	0	1	3	1	1	0	0	1	0	1	0	1	56.7333	0
48.9333	1	0	1	2	1	1	1	0	1	1	1	0	1	60.8	0
53.9611	1	0	1	2	1	0	0	0	2	0	1	0	1	60.4667	0
39.0417	1	0	1	1	1	1	0	0	1	0	1	0	1	59.5	0
38.0139	1	0	1	2	1	1	0	0	1	0	1	0	1	59.8333	0
43.4611	1	0	1	2	1	0	1	0	2	0	0	0	1	66.4667	0
38.5028	1	0	1	2	1	1	0	0	1	1	1	0	1	53.9667	0
49	1	0	1	2	0	0	1	0	2	0	1	1	0	60	0
47.9861	1	0	2	0	1	1	0	0	1	0	1	0	1	60.1667	0
51.975	1	0	1	2	1	1	0	0	2	0	0	0	1	60.3	0
49.3139	1	0	1	1	1	1	0	0	1	0	1	0	1	56.2333	0
45	1	0	1	2	1	1	0	0	2	0	0	0	1	60	0
56.8222	1	0	1	2	1	1	0	0	1	0	1	0	1	62.1333	0
45.9111	1	0	1	2	0	0	0	0	1	1	1	0	0	61.0667	0
42.0139	1	0	2	0	1	1	0	0	1	0	1	0	1	59.8333	0
39.2194	1	0	1	2	1	0	0	0	2	1	1	0	1	57.3667	0
39.4556	1	0	1	2	1	0	0	0	2	1	1	0	1	54.5333	0
55.025	1	0	1	1	1	1	0	0	1	0	1	0	1	59.7	0
59.05	1	0	1	2	0	0	1	0	2	1	0	1	0	59.4	0
54.9556	1	0	1	2	0	0	1	0	2	0	1	0	0	60.5333	0
57.4528	1	0	1	2	0	0	0	0	1	1	1	0	0	54.5667	0
46.4917	1	0	1	2	0	0	0	0	1	1	0	0	0	54.1	0
27.9611	1	0	2	0	1	1		0	1	0	1	0	1	60.4667	0
30.3333	1	0	1	2	0	0	1	0	2	0	0	0	0	56	0
62.9833	1	0	1	1	1	1		0	1	0	0	0	1	60.2	0
53.7278	1	0	1	2	1	1	0	0	1	0	1	0	1	63.2667	0
34.4778	1	0	1	1	1	1	0	0	2	0	1	0	1	54.2667	0
43.9583	1	0	1	2	1	1	0	0	1	0	1	0	1	60.5	0
43.4528	1	0	1	3	1	0	0	0	2	1	1	0	1	54.5667	0
59.1194	1	0	1	1	1	1	0	0	2	0	0	0	1	58.5667	0
31.925	1	0	1	1	1	1		0	2	0	0	0	1	60.9	0
32.3111	1	0	1	1	0	0	1	0	2	0	0	0	0	56.2667	0
48.0306	1	0	1	1	1	1	0	0	2	0	0	0	1	59.6333	0
51.4194	1	0	1	1	1	1	0	0	2	0	0	0	1	54.9667	0
57.8611	1	0	1	1	1	0	0	0	1	0	1	0	1	49.6667	0
60.9167	1	0	1	2	1	1	1	0	1	0	1	0	1	61	0
32.3917	1	0	1	1	1	0	1	0	1	0	1	0	1	55.3	0
40.9611	1	0	1	1	0	0	0	0	2	0	0	0	0	60.4667	0
57.0222	1	0	1	2	1	0	0	0	1	0	0	0	1	59.7333	0
56.2083	1	0	1	1	0	0	1	0	2	0	0	0	1	57.5	0
33.9639	1	0	1	1	0	0	0	0	2	0	0	0	0	60.4333	0
47.9667	1	0	1	2	1	1	0	0	1	0	1	1	1	48.4	0
40.9583	1	0	1	2	1	1	0	0	1	0	0	0	1	60.5	0
56.8111	1	0	1	2	1	0	0	0	1	0	1	0	1	62.2667	0
46.6361	1	0	1	2	1	0	0	0	1	1	1	0	1	52.3667	0
39.7833	1	0	1	1	1	1	0	0	1	0	1	0	1	62.6	0
53.7028	1	0	1	3	0	0	1	0	2	1	1	1	0	51.5667	0
67.9583	1	0	1	1	0	0	0	0	1	0	0	0	0	60.5	0
37.9861	1	0	1	1	1	0	0	0	1	0	0	0	1	60.1667	0
33.4583	1	0	1	2	1	1	1	0	2	1	0	1	1	54.5	0
40.9889	1	0	2	0	1	1		0	2	0	0	0	1	60.1333	0
36.2722	1	0	1	1	1	1	0	0	1	0	1	0	1	56.7333	0
32.9972	1	0	1	1	1	1	0	0	1	0	1	0	1	60.0333	0
48.9972	1	0	1	1	1	1	0	0	1	0	0	0	1	60.0333	0
60.0083	1	0	1	1	1	1	1	0	1	0	1	0	1	59.9	0
43.0917	1	0	1	2	1	1	0	0	1	0	1	0	1	58.9	0
45.8944	1	0	1	1	1	1	0	0	1	0	1	0	1	61.2667	0
50.0917	1	0	2	0	1	1	0	0	1	0	1	0	1	58.9	0
52.1	1	0	1	1	1	0	0	0	1	0	1	0	1	58.8	0
49.9056	1	0	2	0	1	1		0	1	0	1	0	1	61.1333	0
60.4111	1	0	1	1	1	0	0	0	1	0	1	0	1	55.0667	0
53.9611	1	0	1	1	1	1	0	0	1	0	1	0	1	60.4667	0
48.3833	1	0	1	1	0	0	0	0	1	0	0	0	0	55.4	0
39.1	1	0	1	2	1	1	0	0	1	0	1	0	1	58.8	0
47.9833	1	0	1	1	1	1	0	0	1	0	0	0	1	60.2	0
42.3667	1	0	1	1	0	0	1	0	2	0	0	0	0	55.6	0
54.4306	1	0	1	1	1	1	0	0	1	0	1	0	1	54.8333	0
41.4111	1	0	2	0	1	1		0	1	0	1	0	1	55.0667	0
57.4333	1	0	1	1	1	1	0	0	2	0	0	0	1	54.8	0
52.9778	1	0	1	1	0	1		0	1	0	1	0	1	60.2667	0
56.0444	1	0	1	3	0	0	0	0	2	0	1	0	1	59.4667	0
50.9972	1	0	1	2	0	0	0	0	1	0	1	0	0	60.0333	0
60.3889	1	0	1	1	1	1	0	0	1	0	1	0	1	55.3333	0
40.4	1	0	2	0	1	1	0	0	1	0	1	0	1	55.2	0
39.0056	1	0	2	0	1	1	0	0	2	0	0	0	1	59.9333	0
44.3111	1	0	1	1	1	1	0	0	1	0	1	0	1	56.2667	0
49.3806	1	0	1	2	1	1	0	0	1	0	1	0	1	55.4333	0
41.4417	1	0	1	1	1	0	1	0	2	0	0	0	1	54.7	0
51.9944	1	0	1	2	1	1	0	0	2	0	1	1	1	60.0667	0
46.8583	1	0	1	1	1	1	0	0	1	0	1	0	1	61.7	0
47.9861	1	0	1	2	1	0	0	0	2	0	1	0	1	60.1667	0
47.3917	1	0	1	1	1	1	0	0	1	0	0	0	1	55.3	0
47.4417	1	0	1	1	1	0	0	0	1	0	1	0	1	54.7	0
46.2722	1	0	2	0	1	1		0	1	0	1	0	1	56.7333	0
36.9306	1	0	1	3	1	1	0	0	2	1	1	0	1	48.8333	0
53.4083	1	0	1	1	0	0	1	0	1	0	1	0	0	55.1	0
54.8194	1	0	1	1	1	0	0	0	1	0	1	0	1	62.1667	0
61.4972	1	0	1	2	1	1	0	0	1	0	0	0	1	54.0333	0
43.3972	1	0	1	1	1	1	0	0	1	0	0	0	1	55.2333	0
48.3694	1	0	2	0	1	1	0	0	2	0	0	0	1	55.5667	0
44.4139	1	0	1	1	1	1	0	0	1	0	0	0	1	55.0333	0
39.4083	1	0	1	1	1	1	0	0	1	0	1	0	1	55.1	0
51.9722	1	0	1	1	1	1	0	0	1	0	0	1	1	60.3333	0
42.0333	1	0	1	2	1	1		0	1	0	0	0	1	59.6	0
49.2083	1	0	1	2	1	1	0	0	2	0	1	1	1	57.5	0
27.875	1	0	1	2	1	1	1	0	2	1	1	1	1	49.5	0
40.9556	1	0	1	1	1	1	0	0	1	0	0	0	1	60.5333	0
37.2333	1	0	1	1	1	1	0	0	2	0	0	1	1	57.2	0
39.4194	1	0	1	2	1	0	0	0	1	1	1	0	1	42.9667	1	41.0333
47.3833	1	0	1	1	1	1	0	0	2	0	0	1	1	55.4	0
50.2694	1	0	1	1	1	1	0	0	1	0	1	0	1	56.7667	0
63.8389	1	0	1	1	1	0	0	0	1	0	1	0	1	49.9333	0
50.5056	1	0	1	2	1	0	1	0	2	1	1	1	1	53.9333	0
62.4861	1	0	1	1	1	1	0	0	1	0	0	0	1	54.1667	0
60.95	1	0	2	0	1	0	1	0	2	0	0	0	0	60.6	0
51.4028	1	0	1	2	1	0	0	0	1	0	1	1	1	55.1667	0
39.9722	1	0	1	1	1	1	0	0	2	0	0	0	1	48.3333	0
48.3667	1	0	1	1	1	1	0	0	1	0	1	0	1	55.6	0
40.5222	1	0	2	0	1	1		0	1	0	1	0	1	53.7333	0
44.4194	1	0	1	1	1	1	0	0	2	0	0	0	1	54.9667	0
38.9694	1	0	1	2	1	1	0	0	1	0	1	1	1	60.3667	0
40.2083	1	0	1	2	1	1	1	0	2	0	0	1	1	57.5	0
45.7222	1	0	1	1	1	1	0	0	1	0	1	0	1	51.3333	0
51.9944	1	0	1	1	1	1	1	0	1	0	1	1	1	60.0667	0
48.9917	1	0	1	1	1	0	0	0	1	0	1	1	1	60.1	1	13.3333
29.5278	1	0	1	3	1	1	0	0	1	1	0	0	1	53.6667	0
41.2444	1	0	1	1	1	0	1	0	2	0	0	1	1	57.0667	0
48.4528	1	0	1	2	1	1	0	0	1	0	0	1	1	42.5667	0
60.9722	1	0	1	2	0	0	0	0	1	0	1	1	0	36.3333	0
55.85	1	0	1	2	1	1	1	0	1	1	1	1	1	37.8	0
35.3389	1	0	1	2	1	0	1	0	2	0	1	1	1	43.9333	0
45.425	1	0	1	2	1	1	0	0	2	0	0	1	1	42.9	0
43.4528	1	0	1	2	0	0	1	0	1	0	1	1	0	42.5667	0
35.3806	1	0	1	2	1	1	0	0	2	0	0	1	1	43.4333	0
29.9333	1	0	1	3	1	0	1	0	1	1	1	0	1	36.8	0
55.7472	1	0	1	2	1	1	0	0	2	0	1	1	1	39.0333	0
49.4139	1	0	1	2	1	1	0	0	1	0	1	1	1	43.0333	0
38.925	1	0	1	2	1	0	0	0	1	0	1	0	1	36.9	0
60.1167	1	0	2	0	0	0		0	2	0	0	0	1	58.6	0
50.9611	1	0	1	3	0	0	1	0	1	0	0	0	1	60.4667	0
62.7472	1	0	2	0	1	1	0	0	1	0	1	0	1	63.0333	0
47.8833	1	0	1	3	1	1	1	0	2	1	1	0	1	37.4	0
41.4361	1	0	2	0				0	1	0	0	0	1	54.7667	0
44.9167	1	0	1	2	1	1	0	0	2	0	0	0	1	37	0
59.9167	1	0	1	2	1	1	0	0	1	0	0	0	1	37	0
44.8472	1	0	1	2	1	0	0	0	1	0	1	0	1	37.8333	0
51.8361	1	0	1	1	1	0	0	0	2	0	0	0	1	37.9667	0
32.9667	1	0	2	0	1	0		0	1	0	1	0	1	36.4	0
49.4056	1	0	1	1	1	1	0	0	2	0	0	0	1	43.1333	0
57.3861	1	0	1	2	0	0	0	0	1	0	1	0	0	43.3667	0
57.8528	1	0	1	1	1	1	1	0	2	0	0	1	1	37.7667	0
37.9222	1	0	1	2	0	0	0	0	1	0	1	1	0	36.9333	0
43.4444	1	0	1	1	1	1	0	0	1	0	1	1	1	42.6667	0
54.9861	1	0	1	1	1	0	0	0	1	0	0	1	0	36.1667	1	50.6
49.8694	1	0	1	2	1	1	0	0	1	0	1	1	1	37.5667	0
44.875	1	0	1	1	1	1	0	0	1	0	1	1	1	37.5	0
45.8889	1	0	1	1	1	1	0	0	2	0	0	0	0	61.3333	0
41.4111	1	0	1	1	1	1	0	1	1	0	1	0	1	19.0667	0
43.9639	1	0	1	1	1	1	0	0	1	0	1	0	1	24.4333	0
76.3389	1	1	2	0	1	1	0	0	1	0	1	0	1	31.9333	0
41.0389	1	0	1	3	1	0	0	0	2	1	1	0	1	23.5333	0
43.975	1	0	1	2	0	0	0	0	1	0	1	1	0	24.3	0
51.0528	1	0	2	0	1	1	0	0	1	0	0	0	1	23.3667	0
52.9972	1	0	2	0	1	0		0	2	0	0	0	1	24.0333	0
40.9611	1	0	2	0	1	1		0	1	0	0	0	1	24.4667	0
61.0306	1	0	1	2	1	0	1	0	1	0	1	1	1	59.6333	0
75.8444	1	0	1	1	1	0	1	0	1	0	1	1	1	61.8667	0
34.7278	1	0	1	1	0	0	0	1	2	0	0	1	1	39.2667	0
68.8333	1	0	1	1	1	1	0	0	2	0	0	0	1	62	0
55.9333	1	0	1	2	0	0	0	0	1	0	1	0	0	72.8	0
48.9722	1	0	1	2	1	0	0	0	1	0	1	1	1	60.3333	0
51.8556	1	0	1	1	1	0	0	0	1	0	0	0	1	61.7333	0
33.3472	1	0	1	1	1	0	0	0	1	0	1	1	0	55.8333	0
57.9694	1	0	2	0	1	0		0	1	0	1	0	1	60.3667	0
47.0556	1	0	2	0	1	1	1	0	1	0	1	0	1	59.3333	0
42.2222	1	0	1	1	1	1	0	0	1	0	1	0	1	57.3333	0
43.9389	1	0	1	2	1	1	0	0	2	1	1	0	1	60.7333	0
42.0222	1	0	1	1	1	0	0	1	2	0	0	1	1	59.7333	0
55.675	1	0	1	2	1	0		0	2	0	0	0	1	3.9	0
57.8056	1	0	1	1	1	0		0	1	0	1	0	1	62.3333	0
41.0417	1	0	1	2	1	1	1	0	2	0	0	0	1	59.5	0
47.4472	1	0	1	2	1	1	0	0	2	1	1	0	1	54.6333	0
42.95	1	0	1	1	1	1	0	0	1	0	1	1	1	60.6	0
75.7361	1	0	1	1	1	1	0	0	1	0	1	0	1	63.1667	0
53.0833	1	0	1	2	1	1	0	0	1	0	1	0	1	59	0
61.9889	1	0	1	1	0	0	1	1	1	0	1	1	0	60.1333	0
65.0167	1	0	1	1	0	0	0	0	1	0	0	0	0	59.8	0
47.2306	1	0	2	0	1	1		0	1	0	1	0	1	57.2333	0
45.9861	1	0	1	1	1	1	0	0	2	0	0	1	1	60.1667	0
52.8917	1	0	1	1	1	0	1	0	1	0	1	1	1	61.3	0
44.0222	1	0	1	2	1	1	0	0	1	0	1	1	1	59.7333	0
40.9944	1	0	2	0	1	1	0	0	1	0	0	0	1	60.0667	0
52.0111	1	0	1	1	1	1	0	0	1	0	1	0	1	59.8667	0
57.0528	1	0	1	1	1	1	0	0	2	0	0	0	1	59.3667	0
52.4694	1	0	1	1	1	1	0	0	2	0	0	0	1	66.3667	0
63.4417	1	0	1	2	0	0	0	0	1	1	1	0	0	54.7	0
53.9861	1	0	1	2	1	1	0	0	1	0	1	1	1	60.1667	0
63.8611	1	0	1	1	1	0		0	1	0	0	0	1	61.6667	0
61.3	1	0	1	1	1	1	0	0	1	0	1	0	1	56.4	0
57.3389	1	0	1	1	1	0	0	0	1	0	1	0	1	67.9333	0
48.9861	1	0	1	1	1	0		0	1	0	1	0	1	60.1667	0
38.0056	1	0	1	1	0	0	0	0	1	0	1	1	0	59.9333	0
45.0528	1	0	1	2	1	1	0	0	1	0	1	1	1	59.3667	0
57.8	1	0	1	1	0	0	0	0	1	0	1	0	0	38.4	0
57.8306	1	0	1	1	1	1	0	0	1	0	0	0	1	26.0333	0
34.975	1	0	1	2				1	2	0	0	0	0	216.3	0
57.3139	1	0	1	1	0	0	1	0	2	0	0	1	1	56.2333	0
52.4083	1	0	1	1	1	1	0	0	1	0	1	0	1	43.1	0
47.2139	1	0	1	1	0	0	1	0	1	0	1	1	1	57.4333	0
51.2111	1	0	1	2	0	0	1	0	2	0	1	1	0	57.4667	0
62.9639	1	0	1	1	1	1	0	0	1	0	1	0	1	60.4333	0
48.975	1	0	1	2	1	1	0	0	1	0	1	1	1	60.3	0
43.0222	1	0	1	2	1	1	1	0	1	0	1	1	1	59.7333	0
49.85	1	0	1	2	1	0	0	0	1	0	1	1	1	61.8	0
41.7611	1	0	1	2	1	1	0	0	2	1	1	0	1	62.8667	0
44.4611	1	0	1	2	1	1	0	0	1	1	0	0	1	6.46667	0
37.3639	1	0	1	1	1	1	0	0	1	0	1	0	1	175.633	0
49.3667	1	0	1	1	0	0	0	0	1	0	1	0	1	151.6	0
24.5944	1	0	1	2	1	1	0	0	1	0	1	1	1	172.867	1	52
66.2028	1	0	2	0	0	0		0	1	0	0	0	0	57.5667	0
63.4583	1	0	1	2	0	0	1	0	1	1	1	1	1	54.5	0
63.7222	1	0	1	1	0	0	1	0	2	0	0	1	0	63.3333	0
52.2556	1	0	1	1	1	0	0	0	1	0	1	1	1	56.9333	0
50.9667	1	0	1	1	1	1	0	0	1	0	1	0	1	60.4	0
50.9917	1	0	1	2	1	0	1	0	1	0	0	0	0	60.1	0
68.2222	1	0	1	1	1	1	0	0	1	0	1	0	1	57.3333	0
39.3833	1	0	1	2	1	1	0	0	1	0	1	0	1	55.4	0
67.2806	1	0	1	3	1	0	1	0	2	1	1	1	1	56.6333	0
49.225	1	1	1	1	1	1	1	1	2	0	0	1	1	57.3	1	32.6667
56.0028	1	0	1	2	0	0	0	0	1	0	1	0	1	59.9667	0
39.0583	1	0	1	1	1	1		0	2	0	0	0	1	59.3	0
51.9694	1	0	1	1	0	0	1	0	2	0	0	0	0	60.3667	0
42.6833	1	0	1	3	1	1	0	0	2	1	1	0	1	63.8	0
49.2417	1	0	1	2	1	0	0	0	1	0	1	0	1	57.1	0
57.3944	1	0	1	1	1	0	0	0	2	0	0	0	1	55.2667	0
42.8639	1	0	1	1	1	1	0	0	1	0	1	0	1	109.633	0
57.0056	1	0	1	1	0	0	1	0	1	0	0	1	1	59.9333	0
60.6167	1	0	1	3	1	0	0	0	2	0	1	1	1	52.6	0
57.8472	1	0	1	2	1	0	0	0	2	0	0	0	1	61.8333	0
53.0333	1	0	1	1	0	0	0	0	1	0	1	1	0	59.6	0
46.9944	1	0	1	1	1	0	1	0	2	0	0	1	1	60.0667	0
58.15	1	0	1	2	1	1	0	0	2	0	0	0	1	58.2	0
39.4444	1	0	1	3	1	0	1	0	2	1	1	1	1	54.6667	0
49.4944	1	0	1	2	1	0	0	0	2	1	1	0	1	54.0667	0
30.3194	1	0	1	2	0	0	1	0	2	0	1	1	0	56.1667	0
48.6361	1	0	1	2	0	0	0	0	1	0	1	0	0	64.3667	0
55.3806	1	0	1	3	1	0	0	0	1	0	1	1	1	55.4333	0
26.8056	1	0	1	2	0	0	0	1	1	1	1	0	0	74.3333	0
33	1	0	1	2	1	1	0	0	2	0	1	0	1	84	0
65.4333	1	0	1	1	1	1	0	0	1	0	1	0	1	54.8	0
53.5222	1	0	1	2	0	0	0	0	2	1	0	0	0	41.7333	0
48.9333	1	0	1	2	1	0	0	0	2	0	1	0	1	60.8	0
60.4611	1	0	1	2	1	1	1	0	1	1	1	1	1	54.4667	0
59.7722	1	0	1	2	0	0	1	0	1	1	1	1	0	62.7333	0
58.9056	1	0	1	1	1	1	0	0	1	0	1	0	1	73.1333	0
60.9833	1	0	1	1	1	1	0	0	1	0	0	0	1	60.2	0
39.0944	1	0	1	1	1	1	1	0	1	0	1	1	1	58.8667	0
41.9167	1	0	1	2	1	0	1	0	2	1	1	1	1	61	0
42.5056	1	0	1	2	1	0	1	0	2	1	1	1	0	65.9333	0
57.7556	1	0	1	1	1	1	0	0	1	0	1	0	1	26.9333	0
35.6194	1	0	1	1	1	0	0	0	1	0	1	1	1	64.5667	0
39.7889	1	0	1	1	1	1	0	0	1	0	1	1	1	62.5333	0
77.2722	1	0	1	1	0	0	0	0	1	0	1	0	0	56.7333	0
57.9722	1	0	1	2	1	1	0	0	1	1	1	0	1	60.3333	0
53.8639	1	0	1	1	1	0	0	0	1	0	1	0	1	61.6333	0
28.8278	1	0	1	1	1	1		0	1	0	0	0	1	62.0667	0
39.6389	1	0	1	2	1	1	1	0	1	0	1	1	1	64.3333	0
55.9861	1	0	1	1	1	1	0	0	1	0	0	0	1	60.1667	0
40.75	1	0	1	2	1	1	0	0	1	0	1	0	1	63	0
45.9806	1	0	1	1	1	0	0	0	1	0	1	1	1	60.2333	0
49.8306	1	0	1	2	1	0	1	0	2	1	1	1	1	62.0333	0
51.0139	1	0	1	1	1	1	1	0	2	0	0	1	1	59.8333	0
60.9167	1	0	1	2	1	0	0	0	1	0	0	1	1	61	0
46.9528	1	0	1	2	1	1	0	0	1	0	1	1	1	60.5667	0
46.975	1	0	1	1	1	1	0	0	2	0	0	0	1	60.3	0
38.975	1	0	1	2	1	1	0	0	2	0	0	1	1	60.3	0
53.9833	1	0	1	1	0	0	0	0	1	0	1	1	0	60.2	0
66.9278	1	0	1	3	1	1	0	0	2	0	1	1	1	60.8667	0
46.9889	1	0	2	0	1	0	0	0	1	0	1	0	1	60.1333	0
49.675	1	0	2	0	1	1		0	1	0	1	0	1	63.9	0
44.9556	1	0	1	1	1	1	0	0	1	0	1	0	1	60.5333	0
62.8944	1	0	1	2	1	0	1	0	1	0	1	1	1	61.2667	0
66.9667	1	0	1	1	0	0	1	0	1	0	1	1	0	60.4	0
42.5583	1	0	1	2	0	0	1	0	2	0	0	0	0	65.3	0
45.975	1	0	1	3	1	1	0	0	2	0	1	1	1	60.3	0
48.6611	1	0	1	2	1	1	0	0	1	0	1	0	1	64.0667	0
67.9639	1	0	1	2	1	1	1	0	2	0	0	0	1	60.4333	0
54.9722	1	0	1	2	1	1	0	0	2	0	0	1	1	60.3333	0
52.4889	1	0	1	3	1	1	0	0	2	1	1	0	1	54.1333	0
35.8639	1	0	1	1	1	1	0	0	1	0	1	0	1	61.6333	0
45.6167	1	0	1	2	1	1	0	0	1	0	1	1	1	64.6	0
61.05	1	0	1	2	0	0	0	0	2	0	0	1	1	59.4	0
55.4778	1	0	1	2	1	1	0	0	1	0	1	1	1	54.2667	0
48.0056	1	0	1	1	0	0	1	0	2	0	0	1	0	59.9333	0
64.9694	1	0	1	2	1	1	0	0	2	0	0	1	1	60.3667	0
36.0333	1	0	2	0	1	1		0	1	0	1	0	1	59.6	0
48.2389	1	0	1	1	1	1	0	0	1	0	1	0	1	57.1333	0
53.9917	1	0	1	3	1	0	1	0	2	0	1	0	1	60.1	0
24.7806	1	0	1	2	0	0	0	0	1	0	0	1	0	62.6333	0
46.975	1	0	1	1	1	1	0	0	1	0	0	1	1	60.3	0
55.3667	1	0	1	2	0	0	0	1	1	1	0	1	1	55.6	1	64.6333
67.9944	1	0	1	2	1	1	0	0	1	0	0	1	1	60.0667	0
48.9833	1	0	1	2	1	1	0	0	1	0	1	0	1	60.2	0
33.0333	1	0	2	0	1	1		0	2	0	0	0	1	59.6	0
44.0944	1	0	1	2	1	1	0	0	2	0	0	1	1	58.8667	0
54.1806	1	0	1	1	0	0	0	0	1	0	1	0	1	57.8333	0
63.9861	1	0	1	2	1	0	0	0	2	0	0	1	1	60.1667	0
60.4639	1	0	1	2	0	0	0	0	1	1	0	0	0	54.4333	0
41.1528	1	0	1	2	1	1	0	0	1	0	1	1	1	58.1667	0
48.2667	1	0	1	2	1	1	0	0	2	1	1	0	1	56.8	0
49.7	1	0	1	2	0	0	0	0	1	0	0	1	0	63.6	0
66.9667	1	0	1	2	1	0	1	0	2	0	0	1	1	60.4	0
47.9778	1	0	1	1	0	0		0	2	0	0	1	0	60.2667	0
37.6361	1	0	1	1	1	1	0	0	1	0	1	1	1	64.3667	0
59.1972	1	0	1	1	1	1	0	0	2	0	0	0	1	57.6333	0
44.7194	1	0	1	2	1	1	0	0	1	0	0	1	1	63.3667	0
53.0167	1	1	1	1	1	0	0	0	1	0	1	0	1	59.8	0
44.0694	1	0	1	1	1	1	0	0	2	0	0	0	1	59.1667	0
48.4306	1	0	1	3	1	1	0	0	2	0	1	0	1	54.8333	0
45.9667	1	0	1	1	1	0	0	0	1	0	0	0	1	60.4	0
55.7833	1	0	1	1	1	0	1	0	2	0	0	0	1	62.6	0
43.0194	1	0	2	0	1	1	1	0	2	0	0	0	1	59.7667	0
43.275	1	0	1	1	1	1	0	0	2	0	0	0	1	56.7	0
38.9611	1	0	1	1	1	1	0	0	1	0	1	0	1	60.4667	0
25.9861	1	0	1	2	0	0	0	0	2	0	1	1	1	60.1667	0
36.8778	1	0	1	1	0	0	0	0	1	0	1	0	0	37.4667	0
41.4722	1	0	1	2	0	0	0	0	1	1	1	0	0	54.3333	0
50	1	0	2	0	1	1	1	0	2	0	0	0	1	60	0
55.3417	1	0	1	2	1	1	0	0	2	0	0	0	1	55.9	0
32.9639	1	0	1	2	1	1	0	0	1	0	1	0	1	60.4333	0
43.0917	1	0	1	2	1	1	0	0	2	0	0	1	1	58.9	0
31.7806	1	0	1	2	1	0	0	0	2	0	1	1	1	62.6333	0
52.2139	1	0	1	2	0	0	0	0	2	0	1	0	0	57.4333	0
59.8167	1	0	1	1	0	0	0	0	1	0	1	1	1	62.2	0
42.4583	1	0	1	2	1	1	1	0	2	1	1	0	1	54.5	0
62.9917	1	0	1	2	1	0	0	0	2	0	1	1	1	60.1	0
38.2306	1	0	2	0	1	1	1	0	2	0	0	0	1	57.2333	0
56.2611	1	0	1	2	1	0	0	0	1	0	1	0	1	56.8667	0
63.3278	1	0	1	1	1	1	0	0	1	0	0	1	1	56.0667	1	51.1
39.1028	1	0	1	1	1	1	0	0	2	0	0	1	1	58.7667	0
37.9806	1	0	1	2	1	1	0	0	2	0	1	1	1	60.2333	0
36.0056	1	0	1	2	1	1	0	0	1	0	1	1	1	59.9333	0
56.7806	1	0	1	2	1	1	0	0	1	1	1	0	1	50.6333	0
42.0611	1	0	2	0				0	1	0	1	0	1	59.2667	0
44.7667	1	0	1	2	0	1	1	0	2	1	1	1	1	50.8	0
33.675	1	0	1	2	1	1	1	0	1	0	1	1	1	63.9	0
60	1	0	1	1	1	1	0	0	1	0	1	1	1	60	0
46.2389	1	0	1	1	1	1	0	0	2	0	0	0	1	57.1333	0
52.2333	1	0	1	2	1	1	0	0	2	0	0	0	1	57.2	0
42.9806	1	0	1	1	1	1	0	0	1	0	1	1	1	60.2333	0
47.1806	1	0	1	2	1	1	0	0	1	0	1	1	1	57.8333	0
48.3111	1	0	1	2	1	1	0	0	2	0	0	0	1	56.2667	0
45.4528	1	0	1	3	1	1	0	0	1	1	1	0	1	54.5667	0
53.3333	1	0	1	2	1	0	1	0	1	0	0	0	1	56	0
30.9833	1	0	1	1	1	1	1	0	1	0	1	1	1	60.2	0
63.3111	1	0	1	1	1	0	0	0	1	0	0	0	1	56.2667	0
43.1694	1	0	1	2	1	1	0	0	1	0	1	0	1	57.9667	0
53.4167	1	0	1	2	1	1	1	0	2	0	1	0	1	55	0
42.0056	1	0	2	0	1	1	0	0	2	0	0	0	1	59.9333	0
52.3917	1	0	1	2	0	0	0	0	2	0	0	0	0	55.3	0
41.3361	1	0	1	2	1	1	0	0	2	0	0	0	1	55.9667	0
36.9806	1	0	1	2	1	1	0	0	2	0	0	1	1	60.2333	0
41.0083	1	0	2	0	0	0	1	0	1	0	0	0	0	59.9	0
43.2333	1	0	1	1	1	1	0	0	2	0	0	0	1	57.2	0
55.5083	1	0	1	3	0	0	0	0	2	1	1	0	0	53.9	0
63.3194	1	0	1	2	1	1	0	0	2	0	0	0	1	56.1667	0
50.7444	1	0	1	2	1	0	1	0	1	1	1	0	1	51.0667	0
52.3306	1	0	1	1	1	1	0	0	1	0	1	1	1	56.0333	0
38.9611	1	0	1	2	0	0	0	0	1	0	1	1	0	60.4667	0
39.2278	1	0	1	1	1	1	0	0	1	0	1	0	1	57.2667	0
48.0556	1	0	1	1	1	1	0	0	2	0	0	0	1	59.3333	0
50.975	1	0	2	0	1	0		0	1	0	1	0	1	60.3	0
49.2611	1	0	1	1	0	0	0	0	1	0	1	0	0	56.8667	0
55.3722	1	0	1	3	1	1	1	0	2	0	1	0	1	55.5333	0
49.3611	1	0	1	1	0	0	0	0	1	0	0	1	0	55.6667	0
47.2528	1	0	1	2	1	1	0	0	2	0	1	1	1	56.9667	0
49.0722	1	0	1	2	0	0	1	0	1	0	1	1	0	59.1333	0
45.3889	1	0	1	2	1	1	0	0	2	0	0	0	1	55.3333	0
51.2278	1	0	1	2	1	0	0	0	1	0	1	1	1	57.2667	0
66.4139	1	0	1	1	1	0	0	0	2	0	0	0	1	55.0333	0
40.875	1	0	1	1	1	1	0	0	1	0	1	0	1	49.5	1	31.6333
33.3361	1	0	1	2	1	0	0	0	2	0	1	0	1	55.9667	0
49.2944	1	0	1	1	1	0	0	0	1	0	0	0	1	56.4667	0
52.9028	1	0	1	2	1	0	0	0	1	0	1	0	1	49.1667	0
41.8583	1	0	1	2	1	1	0	0	1	1	1	0	1	49.7	0
66.3778	1	0	1	2	1	1	0	0	1	0	1	0	1	43.4667	1	42.4
43.9278	1	0	1	2	1	0	0	1	2	1	1	0	1	36.8667	0
36.3278	1	0	1	1	1	1	0	0	1	0	0	0	1	56.0667	0
47.4778	1	0	2	0	1	1	0	0	1	0	1	0	1	42.2667	0
40.9222	1	0	1	2	1	1	0	0	1	0	1	1	1	36.9333	0
35.1444	1	0	2	0	1			0	1	0	0	0	1	58.2667	0
48.8722	1	0	1	1	0	0	1	0	2	0	0	1	0	37.5333	0
34.425	1	0	1	2	1	1	0	0	2	0	0	1	1	42.9	0
59.3861	1	0	1	1	1	1	0	0	1	0	1	0	1	31.3667	0
43.45	1	0	2	0	1	1		0	1	0	1	0	1	6.6	0
36	1	0	1	1	1			1	1	0	0	0	0		0
44.4917	1	0	1	2	1	1	0	0	1	0	0	0	1	30.1	0
60.9278	1	0	1	3	0	0	1	0	1	0	0	0	0	24.8667	0
32.9083	1	0	1	2	1	1	0	0	1	0	0	0	0	121.1	0
42.9417	1	1	2	0	1	0	1	1	1	0	1	0	1	24.7	1	35.2667
55.9556	1	1	1	2	0	0	0	1	1	1	1	0	0	24.5333	0
	1	1	1	3	1	1	0	1	2	0	1	1	1	17.6667	0
	1	1	1	1	1	1	0	1	2	0	1	0	1	41.5333	0
	1	1	1	2	0	0	0	1	1	1	1	0	0	23.9	0
	1	1	1	1	0	0	0	1	1	0	1	1	0	24.8	0
	1	0	1	2	1	1	0	1	2	0	1	1	1	24.6667	0
	1	0	1	2	0	0	0	1	2	0	1	1	0	25.6667	0
	1	0	1	2	0	0	0	1	1	1	1	0	0	18.9667	0
	1	1	1	2	1	1	0	1	2	0	0	1	1	25	0
	1	1	1	1	0	0	0	1	1	0	1	1	0	30.4	0
	1	1	1	2	0	0	0	1	2	1	1	0	0	24.4667	0
	1	1	1	2	0	0	0	1	1	1	1	0	0	21.3667	0
	1	0	1	1	1	0	0	1	1	0	1	0	1	56.5	0
	1	1	1	2	1	1	0	1	2	0	0	1	1	121.233	0
